# Supplementary material for: DKK1-SE recruits AP1 to activate the target gene DKK1 thereby promoting pancreatic cancer progression
Source: Cell Death Dis. 2024 Aug 6;15(8):566. doi: 10.1038/s41419-024-06915-z (PMC11303742; doi:10.1038/s41419-024-06915-z)
Supplement: Supplementary file 3 — Supporting Data Values [file 41419_2024_6915_MOESM3_ESM.xlsx]

## Sheet: Fig1.B
PANC-1
ac1		ac2		ac3		ac4
H3K27ac	IgG	H3K27ac	IgG	H3K27ac	IgG	H3K27ac	IgG
2.41496	0.0160754	0.99516	0.02239	1.92519	0.0256126	1.26663	0.0106058
2.45037	0.017301	1.04681	0.0259882	1.88035	0.0289559	0.651122	0.00713436
2.7283	0.0260784	1.1704	0.0302274	1.91853	0.0461348	1.00139	0.00762525
HPAC
ac1		ac2		ac3		ac4
H3K27ac	IgG	H3K27ac	IgG	H3K27ac	IgG	H3K27ac	IgG
2.09943	0.106949	0.125	0.0132396	2.37841	0.235696	1.08749	0.065109
3.11882	0.190518	0.128782	0.0123017	1.94666	0.224689	0.908148	0.0528116
2.79917	0.179867	0.183392	0.0261871	1.92519	0.275095	0.680657	0.0645249
AsPC-1
ac1		ac2		ac3		ac4
H3K27ac	IgG	H3K27ac	IgG	H3K27ac	IgG	H3K27ac	IgG
2.41496	0.0312717	0.268501	0.0255772	1.28521	0.0254357	0.686818	0.0211823
2.21146	0.029462	0.334019	0.0214631	1.47734	0.0478944	0.68968	0.024047
2.2253	0.0232923	0.354044	0.0208472	1.52732	0.0306069	1.03742	0.0321286

## Sheet: Fig1.F
	PANC-1		HPAC		AsPC-1
	DMSO	JQ1	DMSO	JQ1	DMSO	JQ1
DKK1	0.985765	0.286255	1.26595	0.565	1.12365	0.467854
	1.02655	0.35632	0.950445	0.544347	0.93475	0.478456
	1.30863	0.30644	0.98037	0.5275	0.95753	0.465874
A-ROD	0.933688	0.89433	1.17353	0.89533	1.24266	1.35764
	1.25661	1.0325	0.97644	0.89835	1.0466	0.91345
	1.23475	1.02356	0.968596	0.945466	0.955557	0.923455

## Sheet: Fig1.G
	PANC-1		HPAC		AsPC-1
	DMSO	JQ1	DMSO	JQ1	DMSO	JQ1
DKK1	0.975765	0.188461	1.06595	0.665392	1.34954	0.294498
	1.01655	0.20981	0.990445	0.644887	0.915459	0.132647
	1.00863	0.209177	0.95037	0.62238	0.85715	0.180064
A-ROD	0.915945	0.840672	1.14233	0.819844	1.00989	1.0573
	1.04121	1.02539	0.996038	0.816306	1.00851	0.994808
	1.05506	1.03453	0.892365	0.911642	0.982089	0.947889

## Sheet: Fig2.B
	PANC-1			HPAC			AsPC-1
empty	1.1239	0.923871	0.972913	1.00279	0.997213	1	0.973673	1.0899	0.936425
e1	26.8015	27.1998	28.4047	93.0589	80.7722	78.7795	10.1493	12.9075	8.95384
e2	2.13011	2.15305	2.14158	1.00801	1.0149	1.01145	1.21632	1.48656	0.995828
e3	10.1162	9.79513	9.95566	9.53189	7.79901	7.69357	1.20497	1.50357	1.35427
e4	1.51122	1.22253	1.36688	1.23948	1.14188	1.19068	1.39224	1.56616	1.0468

## Sheet: Fig2.C
	PANC-1			HPAC			AsPC-1
empty	1.13193	0.83859	0.975729	1.06369	0.936311	1	1.00969	0.922379	0.966033
e1	25.6713	25.4226	27.058	93.0589	80.7722	78.7795	25.1493	27.9075	24.9538
e4	2.31124	2.59154	2.45139	1.23948	1.14188	1.19068	1.34679	1.25474	1.34576
e1+e4→	18.4052	25.938	21.6935	88.2546	85.3254	95.3426	26.0035	30.3565	29.3453
e1+e4←	24.063	23.8507	23.9569	84.2035	89.6409	79.3466	28.5684	29.3476	30.4337

## Sheet: Fig2.E
	DKK1
empty	1.00398	1.05122	0.944803
DKK1_1.1	0.512726	0.486691	0.417404
DKK1_1.2	0.680834	0.663473	0.703489
e1.1	0.812272	0.750961	0.68965
e1.2	0.628339	0.567028	0.505717
e2.1	1.33755	1.20679	1.27049
e2.2	1.08229	0.94666	0.959667
e3.1	1.03834	0.864315	0.865133
e3.2	0.884666	1.20257	1.42318
e4.1	1.01125	0.912901	0.895689
e4.2	1.104	1.08477	1.10267

## Sheet: Fig3.A
	PANC-1			HPAC			AsPC-1
empty	1.03409	0.965909	1.21125	0.878826	1.04819	1.07298	1.14054	0.820591	1.03887
e1	12.5621	10.5001	11.0237	17.8168	17.5984	19.7041	11.3217	10.2952	10.1846
e1-1	0.860674	1.09578	1.04355	2.19196	1.70612	3.76276	0.881936	1.0582	1.08562
e1-2	13.2183	12.7354	12.9769	21.4572	18.3421	18.4697	11.8008	10.332	9.69117
e1-2-1	2.23476	1.85432	2.04454	2.59634	2.35539	2.4166	1.11922	1.11359	1.1164
e1-2-2	2.41778	2.0469	2.23234	3.17851	3.22461	3.70156	2.05528	2.72553	2.39041

## Sheet: Fig3.B
(Related to Fig3.B) Details of 118 JASPAR motifs enriched in e1-2 from TRAP-based motif analysis
Rank	P-value	Corrected_P-value	Matrix	Matrix_name
1	0.0133737	0.703034	MA0031.1	FOXD1
2	0.0178302	0.703034	MA0099.2	AP1
3	0.0248529	0.703034	MA0035.2	Gata1
4	0.0519344	0.703034	MA0151.1	ARID3A
5	0.074254	0.703034	MA0051.1	IRF2
6	0.0835331	0.703034	MA0152.1	NFATC2
7	0.0850388	0.703034	MA0143.1	Sox2
8	0.0889264	0.703034	MA0030.1	FOXF2
9	0.0892264	0.703034	MA0052.1	MEF2A
10	0.100306	0.703034	MA0029.1	Evi1
11	0.106791	0.703034	MA0027.1	En1
12	0.106833	0.703034	MA0090.1	TEAD1
13	0.123999	0.703034	MA0153.1	HNF1B
14	0.134013	0.703034	MA0072.1	RORA_2
15	0.14524	0.703034	MA0125.1	Nobox
16	0.147915	0.703034	MA0066.1	PPARG
17	0.153207	0.703034	MA0070.1	PBX1
18	0.156043	0.703034	MA0141.1	Esrrb
19	0.161496	0.703034	MA0036.1	GATA2
20	0.170712	0.703034	MA0100.1	Myb
21	0.174115	0.703034	MA0442.1	SOX10
22	0.175279	0.703034	MA0078.1	Sox17
23	0.176797	0.703034	MA0155.1	INSM1
24	0.176924	0.703034	MA0040.1	Foxq1
25	0.177573	0.703034	MA0145.1	Tcfcp2l1
26	0.17804	0.703034	MA0108.2	TBP
27	0.184794	0.703034	MA0047.2	Foxa2
28	0.187921	0.703034	MA0050.1	IRF1
29	0.194634	0.703034	MA0069.1	Pax6
30	0.216801	0.703034	MA0135.1	Lhx3
31	0.217983	0.703034	MA0063.1	Nkx2-5
32	0.218043	0.703034	MA0117.1	Mafb
33	0.225976	0.703034	MA0113.1	NR3C1
34	0.229592	0.703034	MA0075.1	Prrx2
35	0.231499	0.703034	MA0158.1	HOXA5
36	0.233627	0.703034	MA0032.1	FOXC1
37	0.236254	0.703034	MA0046.1	HNF1A
38	0.244014	0.703034	MA0060.1	NFYA
39	0.248034	0.703034	MA0154.1	EBF1
40	0.251869	0.703034	MA0071.1	RORA_1
41	0.252233	0.703034	MA0033.1	FOXL1
42	0.253518	0.703034	MA0109.1	Hltf
43	0.25619	0.703034	MA0042.1	FOXI1
44	0.267966	0.713633	MA0132.1	Pdx1
45	0.272148	0.713633	MA0056.1	MZF1_1-4
46	0.286477	0.721026	MA0161.1	NFIC
47	0.287188	0.721026	MA0067.1	Pax2
48	0.295717	0.726972	MA0083.1	SRF
49	0.306384	0.737823	MA0077.1	SOX9
50	0.324611	0.751419	MA0025.1	NFIL3
51	0.325517	0.751419	MA0157.1	FOXO3
52	0.331134	0.751419	MA0068.1	Pax4
53	0.347327	0.765405	MA0106.1	TP53
54	0.35027	0.765405	MA0122.1	Nkx3-2
55	0.357335	0.766646	MA0039.2	Klf4
56	0.374064	0.788207	MA0148.1	FOXA1
57	0.390037	0.807444	MA0084.1	SRY
58	0.405558	0.815764	MA0043.1	HLF
59	0.420244	0.815764	MA0142.1	Pou5f1
60	0.420878	0.815764	MA0130.1	ZNF354C
61	0.422857	0.815764	MA0133.1	BRCA1
62	0.435926	0.815764	MA0037.1	GATA3
63	0.437513	0.815764	MA0160.1	NR4A2
64	0.44984	0.815764	MA0041.1	Foxd3
65	0.456754	0.815764	MA0087.1	Sox5
66	0.461876	0.815764	MA0137.2	STAT1
67	0.463188	0.815764	MA0081.1	SPIB
68	0.475224	0.817932	MA0102.2	CEBPA
69	0.480196	0.817932	MA0058.1	MAX
70	0.48826	0.817932	MA0156.1	FEV
71	0.49791	0.817932	MA0098.1	ETS1
72	0.510776	0.817932	MA0136.1	ELF5
73	0.511996	0.817932	MA0150.1	NFE2L2
74	0.51294	0.817932	MA0124.1	NKX3-1
75	0.522479	0.822034	MA0057.1	MZF1_5-13
76	0.544708	0.84405	MA0164.1	Nr2e3
77	0.550779	0.84405	MA0007.1	Ar
78	0.558436	0.844813	MA0139.1	CTCF
79	0.606404	0.905768	MA0258.1	ESR2
80	0.625371	0.912408	MA0062.2	GABPA
81	0.6289	0.912408	MA0131.1	MIZF
82	0.635817	0.912408	MA0080.2	SPI1
83	0.645735	0.912408	MA0076.1	ELK4
84	0.649511	0.912408	MA0107.1	RELA
85	0.675478	0.937033	MA0028.1	ELK1
86	0.685179	0.937033	MA0018.2	CREB1
87	0.704758	0.937033	MA0101.1	REL
88	0.707907	0.937033	MA0138.2	REST
89	0.71162	0.937033	MA0061.1	NF-kappaB
90	0.728188	0.937033	MA0095.1	YY1
91	0.731831	0.937033	MA0104.2	Mycn
92	0.737266	0.937033	MA0149.1	EWSR1-FLI1
93	0.760008	0.937033	MA0024.1	E2F1
94	0.761784	0.937033	MA0116.1	Zfp423
95	0.763517	0.937033	MA0055.1	Myf
96	0.769151	0.937033	MA0073.1	RREB1
97	0.778134	0.937033	MA0014.1	Pax5
98	0.778214	0.937033	MA0111.1	Spz1
99	0.797475	0.939729	MA0009.1	T
100	0.803416	0.939729	MA0004.1	Arnt
101	0.812973	0.939729	MA0163.1	PLAG1
102	0.813669	0.939729	MA0144.1	Stat3
103	0.824761	0.939729	MA0048.1	NHLH1
104	0.83284	0.939729	MA0017.1	NR2F1
105	0.857268	0.939729	MA0038.1	Gfi
106	0.865183	0.939729	MA0112.2	ESR1
107	0.869449	0.939729	MA0147.1	Myc
108	0.869628	0.939729	MA0093.1	USF1
109	0.86975	0.939729	MA0114.1	HNF4A
110	0.876018	0.939729	MA0079.2	SP1
111	0.902508	0.958202	MA0002.2	RUNX1
112	0.90948	0.958202	MA0162.1	Egr1
113	0.928066	0.969131	MA0105.1	NFKB1
114	0.958863	0.992507	MA0146.1	Zfx
115	0.968023	0.993275	MA0259.1	N/A
116	0.982221	0.994613	MA0003.1	TFAP2A
117	0.986184	0.994613	MA0103.1	ZEB1
118	0.998408	0.998408	MA0088.1	znf143

## Sheet: Fig3.D
DKK1
DMSO	1.18844	0.973066	0.998496	siNC	1.11064	0.829563	1.0598
SR11302	0.466515	0.538161	0.517513	siFOXD1	0.832094	0.956866	0.760686
				siGata1	0.920888	0.897813	1.16221

## Sheet: Fig3.E
	DMSO			SR11302			siNC			siFOXD1			siGata1
empty	1.0893	0.910705	1	1.01407	0.985929	1	1.22057	0.779435	1.03242	1.12151	0.878486	1.07575	0.854806	1.13942	1.30577
e1	14.3521	17.0604	15.5853	3.36216	2.86178	3.11549	6.86289	8.42371	7.23658	7.51806	6.52459	6.58305	6.26349	6.0647	6.16409

[truncated: 26 more sheets: Fig3.F, Fig4.C, Fig4.F, Fig4.H, Fig5.A, Fig5.B, Fig6.I, Fig7.C, Fig7.D, Fig7.E, Fig7.F, Fig7.G, Fig7.H, Fig7.I, Fig7.J, Fig7.K, Fig8.B, Fig8.C, Fig8.G, Fig8.I …]
