# Supplementary material for: DKK1-SE recruits AP1 to activate the target gene DKK1 thereby promoting pancreatic cancer progression
Source: Cell Death Dis. 2024 Aug 6;15(8):566. doi: 10.1038/s41419-024-06915-z (PMC11303742; doi:10.1038/s41419-024-06915-z)
Supplement: Supplementary file 4 — Supplementary Table 1 [file 41419_2024_6915_MOESM4_ESM.xlsx]

## Sheet: DEGs
Gene_id	Gene_name	Control_1_tpm	Control_2_tpm	Control_3_tpm	Ko_1_tpm	Ko_2_tpm	Ko_3_tpm	Log2fc	Pvalue	Chr	Location_st	Location_end
ENSG00000238575	COL7A1	24.88	18.7	23.83	1.55	3.67	1.23	-3.7158	1.9e-141	3	48564073	48595329
ENSG00000238578	COL1A1	90.97	102.07	103.07	11.77	8.97	16.14	-3.07468	7.3e-126	17	50184101	50201632
ENSG00000238584	EXPH5	5.97	7.02	6.45	0.19	0.21	0.25	-4.79308	1.37e-118	11	108505435	108593768
ENSG00000238585	CDH2	19.58	19.27	19.18	1.08	1.44	1.59	-3.86933	1.24e-109	18	27932879	28177946
ENSG00000238590	FHL1	37.06	37.75	41.07	172.84	162.89	187.57	2.3345	2.31e-108	X	136146702	136211359
ENSG00000238594	MEG3	159.1	146.81	141.47	21.49	24.58	22.6	-2.4464	9.24e-106	14	100779410	100861031
ENSG00000238597	LAMB3	5.83	6.32	7.06	41.5	39.39	44.87	2.99486	2.06e-103	1	209614870	209652425
ENSG00000238606	CCL2	172.61	182.16	165.61	732.29	910.76	1043.21	2.50838	4.68e-98	17	34255274	34257208
ENSG00000238609	MMP1	2.32	1.95	2.15	24.1	31.4	36.04	3.95257	2.31e-90	11	102789401	102798160
ENSG00000238610	IGF2	12.61	11.75	12.19	51.71	50.49	61.41	2.28548	1.25e-88	11	2129112	2158391
ENSG00000238616	ABCG2	3.8	3.93	4.5	22.93	26.04	32.87	2.91009	8.51e-85	4	88090150	88231628
ENSG00000238619	IFIT1	15.04	15.03	15.28	0.7	1.3	1.18	-3.69948	3.14e-83	10	89392546	89406487
ENSG00000238622	FHOD3	11.68	14.24	12.3	0.37	0.43	0.74	-4.36065	2.86e-81	18	36297713	36780220
ENSG00000238627	MXRA5	5.77	5.6	5.65	0.44	0.49	0.64	-3.31733	5.94e-81	X	3308565	3346652
ENSG00000238628	S1PR3	1.69	1.23	1.29	11.65	11.98	14.77	3.28617	2.35e-78	9	88990863	89005155
ENSG00000238632	COL16A1	19.84	23.83	20.01	6.92	3.1	3.11	-3.2269	2.4e-78	1	31652263	31704319
ENSG00000238645	GDA	0.27	0.68	0.31	8.7	8.69	12.08	4.67481	7.89e-78	9	72114595	72257193
ENSG00000238649	SCN9A	6.86	5.33	5.04	0.64	0.15	0.64	-4.40512	8.6e-78	2	166195185	166376001
ENSG00000238650	GJB2	32.97	33.84	34.83	4.42	4.43	4.94	-2.74929	3.09e-77	13	20187463	20192938
ENSG00000238653	PTPRG	6.91	7.83	7.2	0.44	0.92	0.81	-3.53003	1.01e-76	3	61561569	62297609
ENSG00000238658	PTX3	22.52	20.63	20.28	88.74	105.67	130.97	2.48423	1.11e-76	3	157436850	157443633
ENSG00000238669	SCD	324.69	366.77	357.68	81.82	71.85	84.03	-2.01098	1.04e-74	10	100347233	100364826
ENSG00000238680	LTBP2	46.49	48.24	48.34	10.36	9.31	11.36	-1.98135	2.05e-70	14	74498183	74612378
ENSG00000238685	MAP7	11.65	14.14	13.68	1.26	0.79	1.02	-3.55559	4.18e-69	6	136342281	136550819
ENSG00000238694	CD70	558.38	495.36	533.32	78	84.48	60.83	-2.6631	9.12e-68	19	6583183	6604103
ENSG00000238697	AMOT	1.43	0.99	0.9	6.42	6.64	7.84	2.97795	1.76e-67	X	112774503	112840831
ENSG00000238698	IGFBP2	87.06	82.63	85.03	9.59	8.63	6.85	-3.22566	1.83e-67	2	216632828	216664436
ENSG00000238704	MTUS1	9.34	9.54	8.19	0.25	1.41	0.66	-4.17222	6.71e-66	8	17643795	17801094
ENSG00000238705	SFRP1	55.34	60.29	56.72	12.87	10.85	14.88	-2.04909	2.02e-65	8	41261962	41309473
ENSG00000238707	TP53I11	5.07	5.92	6.48	38.81	32.6	33.86	2.686	2.45e-64	11	44885903	44951306
ENSG00000238709	BCAT1	35.08	36.3	35	7.3	8.28	7.62	-2.40021	3.29e-60	12	24810024	24949101
ENSG00000238711	DACT2	14.23	15.64	15.65	1.13	1.66	1.9	-3.23369	8.46e-58	6	168292830	168319777
ENSG00000238713	PERP	230.06	244.33	240.56	64.64	69.51	82.64	-1.59576	2.77e-55	6	138088505	138107419
ENSG00000238719	MAGEA3	4.92	2.6	4.66	28.09	34.17	33.45	3.08891	8.78e-52	X	152698767	152702347
ENSG00000238721	NRG1	62.53	61.21	61.09	17.35	19.71	26.47	-1.65812	5.98e-50	8	31639222	32855666
ENSG00000238723	FOXP1	17.76	21.22	18.89	3	2.42	3.3	-2.83809	9.95e-50	3	70954693	71583978
ENSG00000238724	MAGEA6	9.2	7.1	7.4	40.5	41.2	38.12	2.47495	1.18e-49	X	152766136	152769716
ENSG00000238728	LTBP1	31.84	31.67	33.67	8.32	8.21	10.43	-1.77758	3.85e-48	2	32946953	33399509
ENSG00000238730	CYB5R2	54.52	54.78	52.45	7.85	11.06	9.42	-2.44974	1.49e-46	11	7665100	7677222
ENSG00000238731	LINC00665	13.34	13.25	12.22	42.64	37.49	40.96	2.22188	2.46e-46	19	36259540	36331770
ENSG00000238735	MEGF6	3.78	2.99	4.57	14.95	13.41	14.95	1.97114	1.42e-45	1	3487951	3611508
ENSG00000238741	TNFRSF1B	3.56	4.44	4.95	21.81	19.59	18.64	2.35742	5.77e-44	1	12166991	12209228
ENSG00000238745	PADI2	34.1	37.65	39.71	9.76	7.98	9.05	-1.94343	2.78e-43	1	17066761	17119451
ENSG00000238749	CPNE1	24.35	23.33	22.89	93.21	76.99	85.36	2.01442	5.31e-43	20	35626031	35664956
ENSG00000238750	TRNP1	9.61	12.09	14.02	55.59	45.81	49.02	2.3471	2.76e-42	1	26993692	27000886
ENSG00000238754	G0S2	13.66	15.51	15.31	77.7	112.88	73.25	2.72957	3.01e-42	1	209675412	209676390
ENSG00000238755	PKIB	20.72	18.97	17.64	2.28	2.12	2.17	-3.11073	3.14e-42	6	122471917	122726373
ENSG00000238759	MARCHF4	26.44	31.01	29.55	8.11	7.33	8.5	-1.73122	4.53e-42	2	216257865	216372483
ENSG00000238761	MX2	1.36	1.02	0.89	10.24	6.61	9.46	3.93865	5.15e-42	21	41361999	41409393
ENSG00000238764	LIPG	1.86	3.29	2.9	13.26	12.73	17.45	2.48339	9.15e-42	18	49560699	49599185
ENSG00000238765	RASEF	8.77	8.29	8.26	1.62	1.49	1.45	-2.40968	9.56e-42	9	82979590	83063177
ENSG00000238777	KLHL13	8.31	8.11	7.81	0.48	0.84	0.93	-3.27964	3.94e-41	X	117897813	118117340
ENSG00000238778	GLUL	0.52	0.28	0.97	12.25	10.99	10.81	4.44515	9.96e-41	1	182378098	182392206
ENSG00000238782	FGFR1	124.34	132.52	126.05	46.26	48.39	43.56	-1.41496	5.54e-40	8	38400215	38468834
ENSG00000238783	LEPROTL1	49.09	38.58	39.66	18.4	8.72	17.66	-1.86628	1.59e-39	8	30095408	30177208
ENSG00000238785	MCAM	99.06	107.92	97.49	28.86	26.99	28.9	-1.49182	2.62e-39	11	119308529	119321521
ENSG00000238788	LAMA4	2.67	2.83	1.51	9.4	11.54	15.56	2.90188	2.73e-39	6	112107931	112254939
ENSG00000238789	HMX3	7.2	8	8.05	0.77	0.42	0.52	-3.63468	3.6e-39	10	123135970	123139423
ENSG00000238793	DLC1	5.02	5.57	6.71	19.92	19.05	19.94	1.90679	4.51e-39	8	13083361	13604610
ENSG00000238795	TRPV2	24.07	22.33	26.58	4.69	4.06	3.68	-2.47182	4.65e-39	17	16415571	16437003
ENSG00000238797	ZDHHC2	12.56	16.48	13.57	6.13	5.08	4.4	-2.15853	2.08e-37	8	17156482	17224799
ENSG00000238804	APP	758.28	735.02	743.05	259.04	277.29	331.08	-1.27917	2.85e-37	21	25880535	26171128
ENSG00000238808	KRT80	160.09	173.56	179.04	55.33	48.47	46.91	-1.62694	5.37e-37	12	52168996	52192014
ENSG00000238812	NUP210	34.7	38.89	39.4	11.97	11.11	12.25	-1.53069	7.58e-37	3	13316235	13420322
ENSG00000238813	PSD3	18.23	21.45	16.26	4.65	4.06	6.08	-1.80192	1.25e-36	8	18527303	19084730
ENSG00000238819	ST3GAL5	37.3	42.23	40.29	11.32	11.19	12.41	-1.65433	1.42e-36	2	85837120	85905199
ENSG00000238825	CSF1	55.65	58.92	62.6	169.58	147.59	159.33	1.55376	1.47e-36	1	109910242	109930992
ENSG00000238829	IGSF3	7.64	8.33	7.12	1.76	1.71	1.69	-2.13417	1.91e-36	1	116574399	116667755
ENSG00000238830	ATP6V1B2	53.27	51.32	48.5	12.81	16.41	16.8	-1.60864	4.72e-36	8	20197381	20226819
ENSG00000238832	NCKAP5	2.55	2.63	2.54	0.13	0.09	0.14	-4.03283	1.41e-35	2	132671788	133568463
ENSG00000238833	SFMBT2	7.86	7.73	8.11	1.39	1.35	2.11	-2.16641	1.55e-35	10	7158624	7411488
ENSG00000238835	MARCKS	5.39	7.25	8.27	25.63	22.58	27.41	1.98842	1.98e-35	6	113857345	113863475
ENSG00000238837	MGLL	1.1	0.38	0.68	6.74	7.82	6.45	3.55436	2.32e-35	3	127689062	128052190
ENSG00000238840	TNFSF9	21.74	21.57	25.2	3.22	4.07	2.76	-2.61734	2.76e-35	19	6531026	6535924
ENSG00000238842	CACNA1D	1.19	1.57	1.17	5.67	5.97	4.85	2.88307	2.99e-35	3	53328963	53813733
ENSG00000238845	TGFBI	314.4	308.16	317.34	115.84	127.49	137	-1.21921	3.27e-35	5	136028988	136063818
ENSG00000238854	PODXL	13.06	12.61	11.78	33.25	29.96	41.21	1.55409	3.52e-35	7	131500262	131558217
ENSG00000238862	FADS2	38.43	41.54	44.92	12.71	11.79	12.21	-1.76536	3.62e-35	11	61792980	61867354
ENSG00000238875	DKK1	229.21	245.8	198.53	66.75	79.75	82.66	-1.46953	5.92e-35	10	52314281	52318042
ENSG00000238880	MAGEA12	5.69	3.21	3.74	24.48	27.55	22.67	2.69106	8.95e-35	X	152733757	152737669
ENSG00000238882	SH2D4A	30.97	32.98	28.39	8.92	9.21	11.59	-1.65145	2.17e-34	8	19313693	19396218
ENSG00000238884	SPOCK1	68.53	73.74	80.85	15.6	22.91	27.49	-1.64473	3.53e-34	5	136975298	137598379
ENSG00000238886	EFEMP1	47.8	44.45	37.52	8.87	9.47	13.89	-1.86612	4.33e-34	2	55865967	55924139
ENSG00000238898	PAX2	5.05	6.6	6.55	0.68	0.03	0.21	-5.98064	6.83e-34	10	100735396	100829944
ENSG00000238901	MYO10	77.59	86.48	85.51	28.45	25.93	40.37	-1.45207	2.27e-33	5	16661907	16936288
ENSG00000238902	SLC30A1	23.24	26.55	24.14	6.84	7.25	9.34	-1.53596	4.22e-33	1	211571568	211579161
ENSG00000238904	ANTXR1	45.07	48.52	48.85	15.83	19.02	20.48	-1.358	1.53e-32	2	69013176	69249327
ENSG00000238906	SESN2	11.98	13.39	14.35	43.12	37.29	36.79	1.7014	2.85e-32	1	28259518	28282491
ENSG00000238908	IFIT2	17.25	18.8	16.45	2.15	3.36	4.48	-2.27659	4.09e-32	10	89283694	89309271
ENSG00000238912	TINAGL1	12.56	15.84	14.44	2.66	1.57	1.42	-2.79484	6.07e-32	1	31576485	31587686
ENSG00000238913	PBK	53.78	52.69	49.12	12.53	13.97	16.81	-1.75204	1.16e-31	8	27809624	27838082
ENSG00000238917	FZD6	17.99	18.96	17.17	3.75	3.78	5.85	-2.00133	1.36e-31	8	103298433	103332866
ENSG00000238923	ISY1-RAB43	3.08	3.17	3.49	9.65	9.58	10.55	1.74217	1.36e-31	3	129087575	129161036
ENSG00000238924	PDE4B	8.25	6.85	5.61	0.76	1.29	1.32	-2.72239	1.71e-31	1	65792514	66374579
ENSG00000238926	COL5A2	62.05	62.08	61.2	133.83	127.12	171.49	1.28232	2.07e-31	2	189031898	189225312
ENSG00000238933	XIST	0	0	0	12.64	19.72	26.78	13.8835	2.29e-31	X	73820649	73852723
ENSG00000238934	CAMK1D	7.2	6.83	6.64	1.36	1.11	1.62	-2.51629	3.48e-31	10	12349547	12835545
ENSG00000238936	PLPBP	31.42	35.73	44	12.96	13.62	12.01	-1.68773	1.05e-30	8	37762595	37779768
ENSG00000238941	CA2	1.05	1.1	0.57	8.29	8.67	9.24	4.10212	1.26e-30	8	85463968	85481493
ENSG00000238942	TMEM65	25.44	34.14	30.76	9.63	8.73	10.53	-1.72517	2.47e-30	8	124306189	124372701
ENSG00000238943	ATF3	7.44	13.46	9.9	27.46	25.63	33.27	1.8479	4.47e-30	1	212565334	212620777
ENSG00000238949	SGK1	53.02	51.95	54.61	15.23	15.75	23.24	-1.49838	1.82e-29	6	134169248	134318112
ENSG00000238950	KRT19	48.21	53.82	59.78	197.62	172.24	145.87	1.80866	1.86e-29	17	41523617	41528308
ENSG00000238959	ARHGAP31	6	4.8	4.66	12.13	10.25	14.9	1.49067	2.22e-29	3	119294383	119420714
ENSG00000238961	SYNE2	7.97	9.91	8.62	1.86	1.65	4.55	-2.29151	4e-29	14	63761899	64226433
ENSG00000238962	SDK1	2.24	3.51	2.55	9.94	7.76	10.15	1.85501	4.34e-29	7	3301252	4269000
ENSG00000238963	CST1	0.57	0.78	0.33	22.75	19.37	22.87	5.49303	5.54e-29	20	23747562	23751268
ENSG00000238964	HGF	0.77	0.18	0.43	5.6	5.12	5.61	3.75461	6.95e-29	7	81699010	81770438
ENSG00000238965	ASAH1	27.5	24.44	24.76	6.1	6.69	8.01	-1.89267	1.05e-28	8	18055992	18084998
ENSG00000238966	PTPRH	14.82	18.51	18.7	62.71	50.88	49.55	1.60557	1.16e-28	19	55181247	55209506
ENSG00000238987	RAB43	2.16	3.04	1.76	17.64	11.12	8.98	3.1408	3.02e-28	3	129087569	129122801
ENSG00000238998	PRICKLE1	2.69	0.96	2.12	6.98	4.5	8.09	2.52908	4.26e-28	12	42456757	42590355
ENSG00000239001	DUSP1	31.82	32.03	36.74	87	80.95	79.75	1.44135	4.58e-28	5	172768096	172771195
ENSG00000239002	DENND3	13.55	10.77	14.46	39.01	34.05	43.44	1.40272	6.89e-28	8	141117278	141195808
ENSG00000239003	MEG8	23.24	21.16	18.92	3	2.91	5.05	-2.4655	7.9e-28	14	100894770	101038859
ENSG00000239005	SCARA3	21.68	22.58	25.94	7.39	5.46	6.65	-1.70246	1.29e-27	8	27633868	27676776
ENSG00000239007	SLC20A1	133.18	148.59	140.24	48.25	47.98	65.56	-1.25673	1.39e-27	2	112645939	112663825
ENSG00000239008	PCM1	28.15	33.83	25.44	5.18	3.82	9.09	-2.03752	3.19e-27	8	17922842	18029948
ENSG00000239010	TMEM123	342.89	338.56	307.63	95.02	122.33	163.66	-1.3754	4.05e-27	11	102396332	102470384
ENSG00000239014	OASL	7.66	7.9	6.62	0.47	0.66	0.33	-4.09071	6.16e-27	12	121017763	121039246
ENSG00000239021	GCFC2	21.02	21.53	20.33	7.97	7.46	9.13	-1.56944	6.85e-27	2	75652000	75710985
ENSG00000239023	CLDN1	20.11	20.84	19.15	40.77	44.07	56.82	1.34165	6.85e-27	3	190305707	190322446
ENSG00000239030	HES2	5.43	3.05	5.47	15.78	16.65	10.08	1.9518	9.23e-27	1	6412418	6424670
ENSG00000239035	GALNT6	2.81	3.54	2.43	12.81	12.19	13.61	2.05824	9.51e-27	12	51351247	51392867
ENSG00000239039	DHRS2	8.89	8.36	9.72	0.6	1.28	0.87	-3.18325	1.78e-26	14	23630115	23645639
ENSG00000239040	ZXDC	8.94	9.02	8.4	20.96	20.51	22.86	1.44187	2.64e-26	3	126437601	126475891
ENSG00000239041	UNC5C	2.21	2.39	2.35	0.14	0.14	0.28	-3.0818	2.83e-26	4	95162504	95549206
ENSG00000239043	TNFAIP2	205.48	227.07	226.9	576.14	476.68	506.73	1.41031	4.33e-26	14	103121476	103137439
ENSG00000239053	COL22A1	3.1	4.37	2.32	0.3	0.11	0.03	-5.00782	5.7e-26	8	138588235	138914041
ENSG00000239057	PHGDH	187.41	177.5	195.13	75.51	55.98	65.27	-1.41801	6.77e-26	1	119648411	119744218
ENSG00000239069	PLK2	25.37	29.5	28.74	54.07	57.96	80.62	1.29229	7.77e-26	5	58453982	58460139
ENSG00000239075	CORO2B	1.85	1.76	1.93	7.38	6.21	8.21	2.08386	1.81e-25	15	68578993	68727806
ENSG00000239078	IRS4	0	0	0	6.87	7.16	9.76	12.3894	2.04e-25	X	108719946	108736563
ENSG00000239079	AFAP1L2	3.27	3.55	3.04	10.07	9.61	10.94	1.72144	3.6e-25	10	114294824	114404756
ENSG00000239080	C1orf226	0.35	0.45	0.34	3.19	2.46	3.5	3.14385	4.29e-25	1	162378841	162386812
ENSG00000239081	IFIT3	15.88	11.41	10.74	0.76	1.35	2.6	-2.74188	7.88e-25	10	89327307	89377473
ENSG00000239082	MAN1A1	0.53	1.53	0.88	5.81	5.86	6.3	2.76263	8.52e-25	6	119177205	119349761
ENSG00000239093	TSPYL5	2.29	2.23	2.32	7.03	6.29	8.56	1.80224	1.03e-24	8	97273488	97277928
ENSG00000239096	NFASC	1.38	1.38	1.04	5.76	6.06	6.46	2.37938	1.43e-24	1	204828651	205022822
ENSG00000239099	APBB1IP	4.53	5.68	6.65	0.69	0.34	0.42	-3.39984	2.11e-24	10	26438341	26567803
ENSG00000239102	STK26	33.48	37.73	31.49	9.1	10.61	14.04	-1.47335	2.29e-24	X	132023302	132075943
ENSG00000239105	ADAM9	136.66	141.71	133.15	24.61	37.48	51.64	-1.74695	2.99e-24	8	38996754	39105445
ENSG00000239106	TMEM106B	101.65	82.33	84.74	29.67	36.06	42.63	-1.58135	3.29e-24	7	12211270	12243367
ENSG00000239108	CCDC88C	5.62	4.63	5.73	1.13	1.03	1.76	-1.98718	3.68e-24	14	91271323	91417844
ENSG00000239112	SLC16A2	13.85	14.44	15.55	4.96	3.91	4.05	-1.60447	1.47e-23	X	74421493	74533917
ENSG00000239115	RAB11FIP1	5.74	6.33	7.12	1.8	1.57	2.48	-1.61562	1.54e-23	8	37858618	37899497
ENSG00000239118	ADGRL2	3.64	2.97	3	8.04	12.09	15.37	1.81419	1.74e-23	1	81306147	81993932
ENSG00000239119	CPS1	6.01	6.63	6.08	1.54	1.48	1.33	-1.99417	2.39e-23	2	210477682	210679107
ENSG00000239122	RBM20	1.63	1.57	1.61	0.13	0.41	0.16	-3.23025	2.78e-23	10	110644336	110839468
ENSG00000239127	WT1	7.76	8.55	7.95	0.84	1.9	1.66	-2.92499	4.27e-23	11	32387775	32435564
ENSG00000239128	EPHB6	7.99	8.56	8.49	2.51	0.81	1.14	-2.58714	6.91e-23	7	142855061	142871094
ENSG00000239129	NEO1	0.86	1.1	1.41	3.21	3.09	7.33	2.55914	6.99e-23	15	73051710	73305205
ENSG00000239137	CCDC25	18.42	23.18	20.14	4.42	5.69	6.92	-1.50127	7.47e-23	8	27733316	27772653
ENSG00000239142	AGPAT5	21.54	23.56	30.97	6.09	10.05	10.24	-1.56657	1.05e-22	8	6708642	6761503
ENSG00000239143	SYT15-AS1	2.62	1.3	1.59	7.94	5.85	7.58	2.34163	1.05e-22	10	46580708	46598150
ENSG00000239148	ANKH	25.22	24.54	28.98	16.16	12.09	12.43	-1.26959	1.11e-22	5	14704800	14871778
ENSG00000239149	CCL5	14.98	11.86	12.5	1.39	1.74	1.95	-2.84832	1.16e-22	17	35871491	35880793
ENSG00000239151	IFITM3	195.23	205.29	212.42	506.86	483	429.24	1.33066	1.33e-22	11	319676	329475
ENSG00000239152	LY6E	36.13	35.34	45.5	118.23	117.46	91.7	1.64529	1.4e-22	8	143017982	143023832
ENSG00000239153	PCGF5	12.9	12.37	13.48	3.65	3.45	4.33	-2.04254	1.57e-22	10	91163012	91284337
ENSG00000239168	FRMD4A	26.03	36.51	54.29	6.76	7.63	8.69	-1.39616	1.73e-22	10	13643706	14462142
ENSG00000239169	CNNM1	7.94	8.16	9.27	2.67	2.64	3.27	-1.47252	2.38e-22	10	99329356	99394330
ENSG00000239175	MYLK	2.08	1.89	2.26	6.57	5.18	6.43	1.83418	2.73e-22	3	123610049	123884332
ENSG00000239180	CPA4	1.97	1.86	2.92	13.88	7.99	20.76	2.32714	3.42e-22	7	130293134	130324180
ENSG00000239182	DDIT4	28.44	26.21	26.84	57.14	61.52	57.68	1.25669	3.72e-22	10	72273919	72276036
ENSG00000239183	TNS4	13.35	15.64	15.09	4.32	2.04	3.48	-2.03496	3.88e-22	17	40475828	40501623
ENSG00000239184	HDGFL3	30.32	34.68	26.02	7.16	9.36	12.56	-1.58479	5.28e-22	15	83112738	83207823
ENSG00000239185	TSHZ3	0.08	0.11	0.04	2.09	1.56	1.47	4.54646	8.25e-22	19	31149979	31349436
ENSG00000239189	SLC39A10	20.7	18.17	14.75	5.32	3.83	6.71	-1.88267	9.92e-22	2	195575977	195737702
ENSG00000239190	DOCK5	34.08	35.9	34.71	12.26	11.82	19.29	-1.22286	1.47e-21	8	25184689	25418082
ENSG00000239194	ANK2	8.28	9.13	8.69	2.65	2.04	4.15	-1.59193	1.67e-21	4	112818032	113384221
ENSG00000239195	VSIR	2.08	3.11	1.84	8.73	8.85	11.51	2.26578	1.94e-21	10	71747556	71773520
ENSG00000239197	COL5A1	27.93	29.23	32.23	12.64	11	10.73	-1.31661	2.17e-21	9	134641803	134844843
ENSG00000239198	BMP4	7.03	6.13	4.89	0.33	0.32	0.75	-4.60624	2.25e-21	14	53949736	53958761
ENSG00000239199	SPARC	1.24	0.79	1.14	7.15	5.41	5.5	3.32627	3.24e-21	5	151661096	151686975
ENSG00000239200	RUBCN	8.06	6.91	12.13	25.47	21.44	21.93	1.38264	3.4e-21	3	197668867	197749727
ENSG00000239201	ASH2L	26.58	30.08	30.4	13.5	10.57	13.27	-1.22983	4.31e-21	8	38105493	38144076
ENSG00000239202	PTPRM	11.1	7.82	10.64	17.16	19.88	26.15	1.26674	4.56e-21	18	7566782	8406861
ENSG00000239203	TBC1D30	5.43	5.31	5.58	2.4	1.55	2.75	-1.5978	6.46e-21	12	64759484	64881033
ENSG00000239205	DDX21	171.29	166.51	154.09	39.48	55.78	73.87	-1.43976	6.71e-21	10	68956135	68985068
ENSG00000239207	SHH	2.7	3.49	3.33	0.76	0.55	0.37	-2.64928	7.53e-21	7	155799980	155812463
ENSG00000239210	SPOCD1	1.08	0.39	0.75	6.12	5.4	5.77	3.05053	1.19e-20	1	31790422	31816022
ENSG00000239211	H19	9.26	10.16	9.89	31.75	25.64	28.94	1.59402	1.37e-20	11	1995166	2001470
ENSG00000239212	PKP2	5.22	5.57	6.54	0.99	1.57	1.33	-2.04456	1.72e-20	12	32790745	32896777
ENSG00000239213	KIF20B	7.99	8.4	6.79	0.77	1.91	2.09	-2.13545	2e-20	10	89701590	89774939
ENSG00000239215	ZNF568	0.31	0.66	0.25	1.98	2.82	3.55	2.96951	2.73e-20	19	36916316	37005037
ENSG00000239216	NEU1	12	9.38	9.51	30.64	25.61	24.88	1.44219	2.86e-20	6	31857659	31862905
ENSG00000239218	GPD1L	10.78	11.96	10.33	2.79	2.48	3.63	-1.65884	3.36e-20	3	32105689	32168709
ENSG00000239219	DHRS9	14.06	13.32	13.91	2.72	2.54	3.25	-2.05248	3.75e-20	2	169064789	169096167
ENSG00000239221	UPP1	116.5	110.4	113.98	235.47	263.07	206.75	1.21622	3.78e-20	7	48088628	48108736
ENSG00000239223	ERLIN2	17.24	21.6	15.21	7.64	6.75	7.14	-1.27738	4.64e-20	8	37736601	37758422
ENSG00000239224	GPRC5C	13.81	17.24	17.79	7.27	3.64	4.91	-1.88827	6.44e-20	17	74424851	74451653
ENSG00000239225	ATAD2	40.19	38.08	35.75	8.3	13.43	16.37	-1.50506	7.38e-20	8	123319850	123416350
ENSG00000239226	PINX1	23.44	29.59	27.18	10.1	7.48	7.85	-1.70643	9.9e-20	8	10764961	10839884
ENSG00000239227	SNRPN	59.25	51.01	55.7	116.95	118.93	107.86	1.21147	1.01e-19	15	24823637	24978723
ENSG00000239228	ESCO2	10.17	7.73	6.32	1.82	1.43	2.75	-2.07097	1.03e-19	8	27771949	27812640
ENSG00000239238	SLC1A4	13.97	17.32	16.4	6.19	5	5.86	-1.35689	1.35e-19	2	64988477	65023865
ENSG00000239246	CACNG4	15.58	16.83	19.81	6.14	5.77	6.65	-1.36183	1.82e-19	17	66964707	67033398
ENSG00000239247	PLPP4	9.39	10.19	6.37	0.15	0.06	0.08	-6.91907	1.85e-19	10	120457227	120592065
ENSG00000239249	GFPT2	6.36	8.56	6.81	16.1	16.75	14.75	1.39957	1.91e-19	5	180300698	180353336
ENSG00000239250	KDR	2.51	2.47	2.08	0.39	0.33	0.55	-2.51107	2.24e-19	4	55078481	55125595
ENSG00000239253	CAPN5	2.45	2.66	3.27	10.15	7.22	9.38	1.74886	3.36e-19	11	77066961	77126155
ENSG00000239254	DDHD2	20.2	25.51	27.08	7.54	14.39	14.39	-1.54	3.66e-19	8	38225218	38275558
ENSG00000239255	DAGLA	0.74	0.76	0.74	3.12	2.45	3.02	2.06385	4.02e-19	11	61680391	61747001
ENSG00000239256	TNFRSF10D	14.76	13.41	13.78	4.77	5.13	5.47	-1.31783	4.44e-19	8	23135588	23164027
ENSG00000239257	ZNF608	1.18	1.13	0.83	3.84	3.41	3.88	2.05415	4.9e-19	5	124636913	124748807
ENSG00000239261	COL12A1	0.82	1.42	1.59	2.9	3.5	6.35	1.89239	5.28e-19	6	75084326	75206267
ENSG00000239263	ARHGEF16	4.55	4.05	4.2	12.96	11.14	11.74	1.59141	5.7e-19	1	3454665	3481113
ENSG00000239264	SCEL	0.21	0.08	0.09	1.49	2.77	4.34	4.5907	5.83e-19	13	77535674	77645263
ENSG00000239265	PON3	10.97	8.99	9	0.1	0.18	0.25	-6.30622	6.08e-19	7	95359872	95396375
ENSG00000239268	RTKN	57.68	55.68	63.24	26.97	20.92	20.87	-1.22516	6.64e-19	2	74425835	74442422
ENSG00000239269	CD69	1.28	1.6	0.43	5.38	9.1	11.19	3.15592	7.06e-19	12	9752486	9760901
ENSG00000239272	CLDN7	29.5	31.57	31.49	6.66	9.51	6.61	-1.93714	7.23e-19	17	7259903	7263983
ENSG00000239279	TNC	0.56	0.89	0.4	2.24	1.89	2.34	2.45751	7.94e-19	9	115019575	115118207
ENSG00000239280	IL1RL1	0.07	0.1	0.19	1.85	2.36	2.58	4.98354	8.25e-19	2	102311502	102352037
ENSG00000239281	IFNL1	14.1	15.35	14.33	0.25	0.11	0.53	-5.52782	1.22e-18	19	39296407	39298673
ENSG00000239282	CSGALNACT1	13.48	13.59	11.36	3.53	3.39	4.85	-1.5792	1.24e-18	8	19404161	19758029
ENSG00000239288	INTS10	25.3	32.9	41.1	12.27	10.98	10.42	-1.28373	1.43e-18	8	19817391	19852083
ENSG00000239291	ZNF638	50.67	51.88	41.78	11.55	16.17	19.83	-1.69361	1.79e-18	2	71276561	71435069
ENSG00000239293	FLRT2	17.71	19.97	17.1	4.65	6.88	7.01	-1.29944	1.94e-18	14	85530144	85654428
ENSG00000239300	SYT1	35.26	36.61	38.96	11.27	10.6	17.94	-1.39507	2.06e-18	12	78863993	79452008
ENSG00000239304	LAMA3	0.01	0.05	0	1.43	1.67	2.73	7.61621	2.14e-18	18	23689453	23956222
ENSG00000239305	MXRA8	109.15	118.38	124.81	48.52	42.22	39.59	-1.4541	2.71e-18	1	1352689	1361777
ENSG00000239306	MAGI2-AS3	37.99	35.63	32.42	12.44	16.72	15.35	-1.3673	3.11e-18	7	79452877	79471208
ENSG00000239311	MAP7D2	0.64	0.85	0.62	2.96	3.3	3.48	2.4141	4.26e-18	X	20006713	20116907
ENSG00000239314	TNK2	8.11	6.53	10.59	26.71	19.39	18.44	1.49556	4.33e-18	3	195863364	195911945
ENSG00000239315	NSD3	14.87	13.25	14.48	3.64	5.34	8.02	-1.4617	5.26e-18	8	38269704	38382272
ENSG00000239316	DEPP1	2.69	3.1	2.75	9.74	9.39	8.89	1.85985	7.36e-18	10	44970981	44978809
ENSG00000239317	LPCAT2	12.57	14.52	14.02	4.17	5.11	7.13	-1.27273	9.28e-18	16	55509072	55586666
ENSG00000239319	MTRF1L	14.61	14.03	14.77	4.72	5.92	5.84	-1.25857	9.66e-18	6	152987362	153002709
ENSG00000239320	MAK16	23.8	26.13	20.76	3.96	6.81	9.19	-1.74467	1.2e-17	8	33485182	33501262
ENSG00000239322	MAST4	1.13	0.54	0.28	3.54	2.29	2.58	2.46269	1.23e-17	5	66596380	67169593
ENSG00000239323	DPF1	8.03	6.78	7.4	24.9	20.45	21.04	1.62546	1.26e-17	19	38211006	38229714
ENSG00000239327	RASGRF2	3.36	3.81	3.2	0.77	1.03	0.92	-1.89091	1.34e-17	5	80960363	81230162
ENSG00000239332	GRINA	57.71	66.13	62.76	146.71	127.21	131.11	1.20279	1.38e-17	8	143990056	143993415
ENSG00000239333	STXBP5	20.98	20.4	26.51	7.58	10.18	12.23	-1.22661	1.64e-17	6	147204180	147391010
ENSG00000239335	GINM1	21.16	23.01	23.81	7.09	8.08	9.18	-1.34662	1.93e-17	6	149566294	149591748
ENSG00000239344	SACS	17.88	14.99	14.27	4.1	4.82	8.54	-1.56073	2.76e-17	13	23288689	23433763
ENSG00000239345	PDE10A	9.47	7.91	9.52	3.52	2.68	4.14	-1.3434	2.9e-17	6	165327287	165988117
ENSG00000239350	ANKRD18A	15.26	12.48	14.4	4.13	4.99	5.67	-1.35232	2.91e-17	9	38540567	38620596
ENSG00000239351	LYNX1	3.14	2.92	4.63	9.65	7.74	7.33	1.65318	2.93e-17	8	142771197	142777810
ENSG00000239354	MAML2	3.77	3.22	3.62	0.63	1.06	1.07	-2.03279	3.18e-17	11	95976598	96343195
ENSG00000239356	CXCL8	11.49	7.95	8.82	18.54	27.74	31.62	1.62735	3.45e-17	4	73740519	73743716
ENSG00000239365	DSC2	8.32	9.61	9.64	1.62	2.2	3.59	-1.76231	4.18e-17	18	31058840	31102522
ENSG00000239367	ZHX1	17.85	19.42	18.83	3.96	5.99	10.11	-1.60292	5.09e-17	8	123248451	123275541
ENSG00000239374	ARHGEF9	1.07	1.89	2.39	4.68	4.81	5.98	1.95603	5.25e-17	X	63634967	63809274
ENSG00000239377	LXN	68.11	62.48	64.54	19.39	23.03	29.93	-1.29726	5.33e-17	3	158645822	158672648
ENSG00000239381	COL13A1	35.13	30.67	32.62	14.66	10.76	13.26	-1.23517	5.84e-17	10	69801880	69964275
ENSG00000239382	KIF11	31.63	31.64	30.25	7.97	10.65	15.31	-1.35486	6.29e-17	10	92574105	92655395
ENSG00000239383	MAGEA2	2.23	0.78	0.56	7.04	7.41	8.31	2.90967	6.79e-17	X	152749863	152753884
ENSG00000239388	ADGRF1	0.21	0.24	0.15	2.34	2.42	2.85	3.70564	8.98e-17	6	46997708	47042350
ENSG00000239389	MMP14	4.31	3.25	2.97	0.21	0.3	0.28	-3.80038	9.07e-17	14	22836560	22849041
ENSG00000239390	SLF2	10.97	14.57	11.93	3.91	4.13	8.27	-1.38544	9.33e-17	10	100912963	100965134
ENSG00000239392	CBX4	9.86	10.41	8.59	24.47	21.3	22	1.27271	9.69e-17	17	79833156	79839440
ENSG00000239393	LY6K	1.86	1.79	2.54	9.42	12.75	11.37	2.57289	9.85e-17	8	142700111	142705127
ENSG00000239395	GABPA	16.2	15.55	13.35	2.8	3.59	6.35	-1.68734	1.09e-16	21	25734570	25772460
ENSG00000239396	ZNF503	0.56	0.42	0.47	4.43	2.93	2.51	2.90745	1.44e-16	10	75397830	75401764
ENSG00000239397	HELZ2	8.69	8.55	7.63	20.11	17.68	17.86	1.23809	1.7e-16	20	63558086	63574239
ENSG00000239398	VWDE	5.52	3.21	3.72	1.21	0.7	0.75	-2.23035	1.71e-16	7	12330885	12403941
ENSG00000239402	PLEKHA7	5.42	4.93	4.84	2.16	1.32	2.28	-1.6696	1.73e-16	11	16777297	17014415
ENSG00000239405	SLC44A1	13.1	12.53	11.68	3.97	4.78	6.88	-1.29109	2.88e-16	9	105244622	105439171
ENSG00000239407	BAG4	10.39	11.57	11.29	3.14	2.44	5.01	-1.64984	3.12e-16	8	38176533	38213301
ENSG00000239408	INSYN2B	1.19	1.48	1.11	0.05	0.1	0.14	-3.58801	3.99e-16	5	169861303	169980495
ENSG00000239412	BSCL2	24.61	23.74	18.75	54.56	54.3	39.96	1.35095	4.37e-16	11	62689289	62709845
ENSG00000239413	UTRN	20.64	22.6	25.79	6.39	7.14	11.24	-1.34249	4.7e-16	6	144285335	144853034
ENSG00000239415	COL2A1	0.07	0	0.31	2.57	1.46	1.28	5.12335	4.85e-16	12	47972967	48004554
ENSG00000239419	HOOK3	5.99	8.83	8	1.74	1.87	3.23	-1.67451	5.63e-16	8	42896946	43030535
ENSG00000239426	GNB4	14.49	16.91	14.45	6.04	5.77	7.32	-1.2646	6.07e-16	3	179396088	179451476
ENSG00000239428	B4GALNT3	0.23	0.66	0.03	1.88	1.77	2.68	4.08719	6.11e-16	12	459939	563509
ENSG00000239432	USP34	45.73	52.47	49.82	13.84	18.25	22.11	-1.27845	6.26e-16	2	61187463	61471087
ENSG00000239435	FN1	1.15	1.53	2.06	1.42	1.95	3.76	2.68986	7.45e-16	2	215360440	215436073
ENSG00000239437	MKI67	71.9	83.66	91.67	24.05	30.94	41.91	-1.25236	7.55e-16	10	128096659	128126423
ENSG00000239438	VGLL3	5.24	4.97	3.08	0.71	0.63	0.55	-1.88903	8.55e-16	3	86876388	86991149
ENSG00000239439	MITF	24.08	27.29	25.92	7.14	8.72	10.37	-1.25887	1.24e-15	3	69739456	69968336
ENSG00000239440	GFOD1	1.54	2.23	1.65	0.32	0.23	0.21	-2.48136	1.38e-15	6	13357830	13487662
ENSG00000239443	STMN3	10.97	10.81	11.07	25.88	24.6	21.64	1.27798	1.46e-15	20	63639705	63657682
ENSG00000239445	CDCA2	17.35	15.11	14.43	4.92	5.45	6.84	-1.3103	1.52e-15	8	25459199	25507911
ENSG00000239453	HAS2	4.02	3.8	3.78	0.9	0.66	1.18	-1.97477	1.62e-15	8	121612116	121641440
ENSG00000239454	SLIT2	0	0	0	1.29	1.27	1.48	9.64904	1.66e-15	4	20251905	20620561
ENSG00000239455	SLC6A15	3.41	3.3	4.05	0.58	0.54	1.53	-2.26432	2.16e-15	12	84859491	84913629
ENSG00000239462	ARHGAP24	1.44	0.58	1.01	5.02	5.27	5.17	2.18904	2.57e-15	4	85475150	86002668
ENSG00000239464	EMB	20.89	22.79	21.44	5.93	7.36	9.77	-1.42107	2.69e-15	5	50396192	50443248
ENSG00000239465	PDZD8	22.72	23.45	21.65	6.6	8.43	11.04	-1.26533	3.14e-15	10	117277274	117375440
ENSG00000239466	MLLT11	12.87	13.04	11.48	3.73	4.62	4.26	-1.43004	3.46e-15	1	151060397	151069544
ENSG00000239468	RAB36	0.16	0.2	0.26	2.66	1.11	1.69	3.01511	3.71e-15	22	23145366	23165663
ENSG00000239470	PNPO	8.92	10.13	7.95	3.38	2.53	3.22	-1.43504	4.02e-15	17	47941506	47949308
ENSG00000239471	GPC6	3.85	2.11	2.06	0.39	0.51	0.9	-2.03354	4.04e-15	13	93226807	94408020
ENSG00000239472	SOX21	3.1	3.22	3.19	0.23	0.26	0.67	-2.94459	4.2e-15	13	94709622	94712545
ENSG00000239473	TSC22D4	9.78	10.68	11.44	27.23	22.45	22.69	1.37376	5.6e-15	7	100463359	100479232
ENSG00000239474	SLK	25.43	20.51	22.8	3.74	5.58	11.52	-1.52513	6.76e-15	10	103967140	104029233
ENSG00000239480	ITGA11	0.02	0.01	0.02	2.66	0.52	0.64	5.14242	6.85e-15	15	68296532	68432163
ENSG00000239481	CACNA1H	6.53	7.29	7.97	17.88	15.23	14.25	1.22219	8.05e-15	16	1153106	1221771
ENSG00000239482	ZNHIT6	38.62	41.52	40.38	12	14.2	21.96	-1.21227	9.17e-15	1	85649417	85708433
ENSG00000239483	ETAA1	4.55	3.46	4.11	0.65	1.07	1.29	-1.91916	1.01e-14	2	67397322	67412089
ENSG00000239486	WRN	6.69	5.34	9.16	1.03	1.46	3.34	-1.57812	1.01e-14	8	31033788	31176138
ENSG00000239490	LGALS3BP	10.11	12.08	12.6	28.7	26.7	23.91	1.23146	1.05e-14	17	78971238	78979947
ENSG00000239494	RIF1	14.17	14.04	10.12	2.47	3.5	6.11	-1.67026	1.14e-14	2	151409883	151508013
ENSG00000239498	FBXL16	6.57	6.86	7.38	15.71	15.49	13.56	1.27042	1.21e-14	16	692498	705808
ENSG00000239503	MRPL39	55.33	55.86	46	15.51	18.54	23.48	-1.32357	1.24e-14	21	25585656	25607517
ENSG00000239504	PROSER2	1.02	0.55	1.19	6.51	5.36	4.42	2.40419	1.48e-14	10	11823339	11872277
ENSG00000239508	GAGE2A	0	0	0	19.76	30.33	20.47	9.39934	1.62e-14	X	49589496	49596824
ENSG00000239510	PRKCH	1.05	1.84	1.3	3.17	3.43	3.58	2.20827	1.64e-14	14	61187559	61550976
ENSG00000239511	BCAS1	0.19	0.12	0.21	1.84	1.6	2.37	3.68156	1.67e-14	20	53936777	54070594
ENSG00000239513	FLNC	0.62	0.46	0.58	2.53	1.66	1.69	1.97793	1.75e-14	7	128830406	128859274
ENSG00000239516	RTL5	0.71	0.46	0.79	3.47	2.33	3.02	2.24031	1.82e-14	X	72127110	72131915
ENSG00000239517	LRATD2	0.68	1.62	0.55	3.32	2.01	3.46	2.14556	2.4e-14	8	126552443	126558478
ENSG00000239519	DCTN6	34.36	31.25	29.03	8.22	11.56	10.14	-1.53408	2.89e-14	8	30156319	30183639
ENSG00000239521	OAS1	4.49	4.37	4.15	0.52	0.31	0.33	-2.78439	2.98e-14	12	112905856	112933219
ENSG00000239523	ASPM	8.52	7.82	7.47	1.14	1.98	3.72	-1.80724	3.21e-14	1	197084121	197146694
ENSG00000239524	GLI3	1.69	1.7	2.34	0.31	0.31	0.28	-2.48744	3.36e-14	7	41960949	42264100
ENSG00000239525	HELLS	24.76	27.86	26.68	7.35	10.43	13.37	-1.25191	4.93e-14	10	94545329	94613905
ENSG00000239527	LSM1	49.09	50.25	45.58	16.25	18.7	19.72	-1.24531	5.07e-14	8	38163335	38176730
ENSG00000239528	OSGIN1	4.65	4.57	7.44	13.83	14.35	13.49	1.63866	5.45e-14	16	83931311	83966332
ENSG00000239532	KRR1	91.99	78.92	78.48	23.62	42.74	53.35	-1.30506	5.46e-14	12	75490863	75511636
ENSG00000239533	MAFF	11.43	13.68	15.33	34.32	31.99	25.69	1.33179	6.2e-14	22	38200767	38216507
ENSG00000239539	DIPK2A	6.57	8.46	9.19	1.95	3.46	3.23	-1.48499	6.48e-14	3	143971823	144048719
ENSG00000239542	SPAST	15.62	19.74	18.53	6.65	7.66	8.86	-1.2572	6.78e-14	2	32063556	32157637
ENSG00000239544	C15orf48	46.21	37.42	42.56	74.59	114.88	98.34	1.34672	6.8e-14	15	45430579	45448761
ENSG00000239545	FLG	0.38	0.42	0.5	1.17	1.11	1.69	1.72192	7.53e-14	1	152302165	152325239
ENSG00000239547	MIR100HG	20.62	20.53	21.65	8.03	8.54	12.43	-1.3045	7.63e-14	11	122028325	122556721
ENSG00000239552	CSAG1	2.03	3.22	5.33	16.97	25.58	20.02	2.68161	7.79e-14	X	152727484	152733735
ENSG00000239553	SEMA3A	2.64	1.67	2.37	4.89	7.65	11.84	1.69039	8.23e-14	7	83955777	84492724
ENSG00000239555	PLPPR2	10.74	10.93	12.25	29.81	26.89	21.85	1.31136	8.49e-14	19	11355386	11365698
ENSG00000239556	AGFG2	2.95	3.94	4.13	11.78	6.74	7.62	1.77273	1.03e-13	7	100539203	100568220
ENSG00000239557	ACSL4	43.46	48.65	46.2	12.06	20.5	24.39	-1.22613	1.05e-13	X	109624244	109733403
ENSG00000239559	DTX3L	2.35	3.01	2.61	5.33	5.37	8.01	1.35332	1.19e-13	3	122564338	122575203
ENSG00000239560	ZNF22	3.58	4.05	3.47	7.6	11.33	12.29	1.61934	1.33e-13	10	45000923	45005326
ENSG00000239568	GNA15	2.46	2.05	3.42	7.97	7.41	8.35	1.71376	1.45e-13	19	3136033	3163749
ENSG00000239569	EHBP1	36.69	42.24	39.96	13.81	17.73	23.06	-1.21944	1.56e-13	2	62673851	63046487
ENSG00000239570	PHLDB2	3.71	4.08	3.74	5.8	8.95	11.34	1.33082	1.72e-13	3	111732497	111976517
ENSG00000239571	THSD7A	4.22	4.79	3.9	2.06	1.31	3.8	-1.35736	1.81e-13	7	11370365	11832198
ENSG00000239572	ZBTB22	4.31	4.42	4.88	11.53	10.2	9.98	1.36261	1.98e-13	6	33314406	33317942
ENSG00000239576	ICA1	6.3	5.86	7.26	1.84	1.19	1.67	-2.09079	2.03e-13	7	8113184	8262687
ENSG00000239577	SIMC1	8.81	9.89	10.43	3.42	2.5	3.75	-1.39769	2.06e-13	5	176238367	176345991
ENSG00000239579	PER3	6.68	6.77	7.05	1.98	3	3.77	-1.22165	2.12e-13	1	7784291	7845177
ENSG00000239580	PAXBP1	16.18	16.3	14.43	6.72	6.87	7.65	-1.2644	2.17e-13	21	32733899	32771792
ENSG00000239586	SPP1	0.18	0.18	0.02	4.56	5.95	6.57	5.48204	2.53e-13	4	87975667	87983532
ENSG00000239589	MSX2	3.38	2.94	4.31	12.47	10.25	9.65	1.72644	2.54e-13	5	174724582	174730896
ENSG00000239590	AK5	3.8	2.76	3.33	0.09	1.59	0.16	-3.54791	2.57e-13	1	77282019	77559966
ENSG00000239593	KRT15	2.24	1.77	1.2	8.1	9.39	8.77	2.08868	2.64e-13	17	41513745	41522529
ENSG00000239595	UCHL1	0	0	0	10.21	6.64	5.87	9.01283	2.7e-13	4	41256413	41268455
ENSG00000239600	MFSD6	5.97	5.54	6.58	1.7	1.55	1.78	-1.46498	2.72e-13	2	190408355	190509205
ENSG00000239602	NPEPL1	3.28	3.84	3.54	10.77	10.42	9.53	1.57627	2.72e-13	20	58689131	58719238
ENSG00000239605	NICN1	13.19	17.19	16.83	4.87	6.26	5.17	-1.38253	3.06e-13	3	49422333	49429326
ENSG00000239607	KITLG	0.11	0.16	0.63	0.83	1.37	1.82	3.06945	3.06e-13	12	88492793	88580851
ENSG00000239608	BRWD3	8.44	8.38	9.34	2.78	3.11	5.76	-1.24228	3.21e-13	X	80669503	80809877
ENSG00000239614	CDKN2A	0	0	0	8.52	10.8	5.58	9.05017	3.26e-13	9	21967752	21995301
ENSG00000239615	RNFT1	6.59	3.39	3.68	10.95	12.93	16.25	1.56259	3.6e-13	17	59952240	59964761
ENSG00000239617	KIF14	7.89	7.51	7.03	2.09	2.38	3.77	-1.31843	3.62e-13	1	200551497	200620751
ENSG00000239620	ADORA2A	6.81	8.13	10.57	21.12	19.49	14.6	1.34836	3.7e-13	22	24417879	24442357
ENSG00000239622	WDR5B-DT	10.91	10.94	8.96	25.3	20.9	28.87	1.45661	3.78e-13	3	122416200	122443180
ENSG00000239625	FBN1	0.57	0.23	0.6	0.94	1.07	1.89	2.65026	4.13e-13	15	48408313	48645721
ENSG00000239626	ZNF528	0.69	0.38	0	2.66	5.76	6.49	5.05377	4.58e-13	19	52397849	52418412
ENSG00000239627	COL3A1	1.69	1.54	1.5	3.62	3.61	4.07	1.39965	4.61e-13	2	188974373	189012746
ENSG00000239628	ITPRIPL1	9.36	9.96	9.96	3.55	3.06	2.78	-1.44319	4.74e-13	2	96325317	96330517
ENSG00000239632	CPOX	5.48	6.94	6.32	13.92	11.63	15.81	1.20824	4.84e-13	3	98579446	98593648
ENSG00000239636	SYNE3	0.57	0.72	0.65	2.01	1.66	1.83	1.65826	4.93e-13	14	95407266	95516650
ENSG00000239640	ALMS1	13.63	12.3	11.97	3.3	3.4	5.7	-1.38354	5.11e-13	2	73385758	73625166
ENSG00000239641	ZEB1	9.17	9.57	9.81	2.75	4.01	4.55	-1.29197	5.13e-13	10	31318495	31529814
ENSG00000239642	FGF2	10.02	10.01	9.16	3.6	3.73	6.21	-1.24367	5.55e-13	4	122826682	122898236
ENSG00000239648	ABRACL	29.53	30.46	29.68	9.92	7.35	8.33	-1.65339	6.16e-13	6	139028745	139043302
ENSG00000239649	MAGEA2B	0.68	4.57	3.04	9.88	15.43	17.72	3.24013	6.22e-13	X	152714586	152718607
ENSG00000239650	VPS37A	22.99	23.42	21.2	8.2	10.32	9.24	-1.23358	6.33e-13	8	17246931	17302427
ENSG00000239653	PRSS12	0.26	0.1	0.4	1.45	1.89	1.32	3.18218	6.4e-13	4	118280038	118353003
ENSG00000239659	FZD7	3.9	4.59	4.48	1.5	0.85	1.25	-1.71941	7.23e-13	2	202033855	202038441
ENSG00000239661	LHX1	5.55	5.44	6.04	12.69	12.7	14.04	1.42046	7.36e-13	17	36936785	36944612
ENSG00000239670	GUCY1A2	0.46	0.38	0.84	0.29	0.09	0.22	-2.59376	8.53e-13	11	106674019	107018476
ENSG00000239671	TRIB2	6.44	3.98	8.62	3.05	2.34	2.36	-1.84579	9.65e-13	2	12716910	12742734
ENSG00000239672	HOXB2	36.83	38.65	43.51	16.95	15.71	12.76	-1.2575	9.91e-13	17	48540894	48545109
ENSG00000239674	OXTR	6.5	7.54	5.63	1.47	2.49	2.5	-1.48534	1.14e-12	3	8750381	8769628
ENSG00000239677	PRDM8	1.7	2	2.08	0.17	0.15	0.09	-3.96935	1.17e-12	4	80183879	80204329
ENSG00000239679	ETNK2	2.03	2.97	2.81	5.91	9.21	4.49	2.21498	1.22e-12	1	204131062	204152044
ENSG00000239683	RRAD	1.6	1.29	1.92	7.67	6.87	6.21	2.24239	1.28e-12	16	66921679	66925536
ENSG00000239684	PAPSS2	3.56	4.45	4.26	8.24	7.64	10.51	1.22617	1.4e-12	10	87659613	87747705
ENSG00000239686	TPR	22.89	21.91	17.97	5.14	9.83	10.4	-1.39337	1.44e-12	1	186311652	186375693
ENSG00000239689	IFIH1	8.17	8.14	7.42	1.99	1.6	3.57	-1.68462	1.45e-12	2	162267074	162318684
ENSG00000239690	NFKBIZ	3.91	5.62	2.75	8.7	9.74	10.52	1.30312	1.67e-12	3	101827991	101861022
ENSG00000239694	MPHOSPH10	25.95	27.41	25.65	7.19	9.57	14.41	-1.26348	1.68e-12	2	71130310	71150101
ENSG00000239696	EVA1C	7.48	6.23	4.47	0.25	1.36	1.2	-3.0098	2.31e-12	21	32412006	32515397
ENSG00000239697	SGO2	20.36	13.98	14.31	3.2	4.26	6.92	-1.63047	2.48e-12	2	200510008	200584096
ENSG00000239699	ASB4	8.76	6.53	7.36	2.16	3.42	3.22	-1.38468	2.5e-12	7	95478444	95540233
ENSG00000239701	BMP8B	2.86	3.57	2.91	0.91	0.88	0.69	-1.77119	2.73e-12	1	39757182	39788865
ENSG00000239702	NOS1AP	0.12	0.35	0.18	2.72	1.97	2.3	3.36323	3.75e-12	1	162069691	162370475
ENSG00000239703	PDE4D	2.13	1.48	1.83	0.29	0.44	1	-2.2022	3.9e-12	5	58969038	60522120
ENSG00000239704	FAM111B	6.18	6.13	6.65	0.89	2.04	2.44	-1.775	3.95e-12	11	59107185	59127412
ENSG00000239705	CDA	17.5	17.42	17.05	2.66	4.16	4.62	-2.03412	4.18e-12	1	20589086	20618903
ENSG00000239706	TMEM255B	4.79	4.88	4.3	11.58	11.97	8.76	1.80339	4.77e-12	13	113759226	113816995
ENSG00000239708	ZNF626	0.2	0.05	0.4	3.16	1.96	3.58	3.98208	5.24e-12	19	20619939	20661596
ENSG00000239710	SLAIN1	0.34	0.28	0	2.19	2.1	3.45	4.70456	8.57e-12	13	77697687	77764242
ENSG00000239713	SRPX	5.23	3.94	5.79	0.95	0.85	0.84	-2.32984	8.96e-12	X	38149336	38220924
ENSG00000239715	HOXD13	0	0	0	1.91	2.61	1.38	8.57452	9.02e-12	2	176092721	176095944
ENSG00000239716	ITPR2	4.52	4.96	5.12	1.61	1.66	3.53	-1.22244	1.14e-11	12	26335352	26833194
ENSG00000239718	SMC4	80.26	75.42	70.94	21.54	25.95	45.51	-1.28564	1.16e-11	3	160399274	160434954
ENSG00000239719	ZFTRAF1	8.54	10.87	11	20.57	24.69	16.02	1.30293	1.25e-11	8	144449582	144462871
ENSG00000239722	CRISPLD2	2.13	1.64	1.65	5.68	3.61	4.77	1.48139	1.65e-11	16	84819985	84920768
ENSG00000239726	FOXQ1	4.98	5.29	5.67	12.32	9.78	11.44	1.21003	1.77e-11	6	1312098	1314758
ENSG00000239731	SYDE2	5.91	6.25	6.22	1.54	2.06	2.79	-1.35409	1.94e-11	1	85156889	85201724
ENSG00000239732	KLHL23	8.25	7.23	7.87	5.05	3.3	9.2	-1.29088	2.06e-11	2	169694488	169776989
ENSG00000239736	STAMBPL1	12.56	13.04	12.31	3.6	4.66	5.64	-1.30217	2.13e-11	10	88879734	88975153
ENSG00000239739	RBP7	16.78	19.74	14.08	1.93	3.29	1.82	-2.66141	2.22e-11	1	9997206	10016021
ENSG00000239742	NPTX1	0.77	1.07	1.15	2.91	2.66	2.78	1.66462	2.27e-11	17	80466834	80477843
ENSG00000239744	SLC8A1	5.04	4.54	5.12	1.48	1.55	2.54	-1.33561	2.31e-11	2	40097270	40611053
ENSG00000239745	MUC5B	0.28	0.04	0.07	0.67	0.97	0.43	2.89206	2.41e-11	11	1223066	1262172
ENSG00000239748	HERC5	2.8	3.81	3.21	0.76	0.43	0.85	-2.10903	2.43e-11	4	88457119	88506163
ENSG00000239763	ATRX	14.79	16.55	18.75	2.79	5.67	7.52	-1.48898	2.67e-11	X	77504880	77786233
ENSG00000239767	GPX3	1.36	2.38	2.97	5.49	5.81	7.18	2.09772	3.01e-11	5	151020591	151028988
ENSG00000239774	VEGFC	3.86	4.6	4.17	9.96	7.86	11.87	1.36293	3.47e-11	4	176683538	176792922
ENSG00000239775	DLL4	0.68	0.32	0.66	3.04	2.17	2.37	2.32541	3.8e-11	15	40929340	40939073
ENSG00000239779	EIF5B	36.69	39.68	34.91	9.29	12.17	21.27	-1.28357	6.05e-11	2	99337371	99401326
ENSG00000239780	C8orf82	7.33	5.03	8.78	17.34	13	11.43	1.40555	6.09e-11	8	144525733	144529132
ENSG00000239783	P3H3	13.89	12.91	15.52	6.25	4.75	4.63	-1.30286	6.32e-11	12	6828407	6839847
ENSG00000239789	SHROOM3	0.14	0.2	0.22	1.13	1.61	1.24	2.21931	7.01e-11	4	76435229	76783253
ENSG00000239791	HTR7	7.33	7.65	8.02	2.44	2.16	3.68	-1.33498	7.08e-11	10	90740823	90858039
ENSG00000239792	PYCR3	3.88	3.44	3.62	9.87	9.5	7.44	1.36416	8.01e-11	8	143603210	143609773
ENSG00000239793	USP16	18.9	17.83	15.63	4.62	7.3	8.81	-1.23253	9.05e-11	21	29024629	29054488
ENSG00000239794	CECR2	0.02	0.02	0.03	0.4	0.27	0.39	4.34828	9.47e-11	22	17359949	17558151
ENSG00000239797	HOXA10	0	0	0	2.45	2.21	2.43	8.15338	1.1e-10	7	27170605	27180261
ENSG00000239799	CYFIP2	0.38	0.25	0.33	1.1	2.24	1.27	3.0021	1.32e-10	5	157266079	157395595
ENSG00000239801	ZNF860	7.46	7.75	6.71	1.72	2.43	3.22	-1.39203	1.37e-10	3	31981750	31991723
ENSG00000239804	SFTA1P	1.51	0.53	0	5.56	13.75	7.28	4.12338	1.47e-10	10	10784437	10795047
ENSG00000239805	LTN1	8.71	8.24	6.01	1.45	2.5	3.61	-1.41054	1.58e-10	21	28928144	28992956
ENSG00000239808	RAD50	26.5	21.52	21.75	6.97	7.61	16.38	-1.30247	1.62e-10	5	132556019	132646349
ENSG00000239809	ACY1	42.19	39.8	38.89	11.75	16.38	12.33	-1.29884	1.79e-10	3	51983340	51989197
ENSG00000239810	LYPD1	3.22	2.84	2.99	0.28	1.18	1.19	-2.24292	1.85e-10	2	132643286	132671579
ENSG00000239819	ABCA1	1.97	1.95	2.01	0.82	0.92	0.95	-1.33712	1.95e-10	9	104781006	104928155
ENSG00000239820	PPIG	20.03	18.91	17.87	4.34	6.38	11.31	-1.40849	2.07e-10	2	169584342	169641406
ENSG00000239821	CEP41	0.92	0.71	0.89	2.13	2.52	4.17	2.16373	2.2e-10	7	130393771	130442433
ENSG00000239822	FBXO44	9.53	10.27	11.75	28.23	23.34	20.43	1.25344	2.23e-10	1	11654375	11663327
ENSG00000239823	UTP23	28.74	30.22	31.2	10.09	14.82	16.06	-1.30104	2.28e-10	8	116766505	116849463
ENSG00000239825	LSAMP	0.36	0.52	0.86	0.78	1.17	2.11	2.18573	2.3e-10	3	115802363	117139389
ENSG00000239827	KIF15	13.33	11.58	12.74	2.86	3.8	5.08	-1.31438	2.32e-10	3	44761721	44873376
ENSG00000239828	DLG3	3.99	4.03	4.47	1.5	1.03	0.9	-1.74083	2.35e-10	X	70444835	70505490
ENSG00000239829	CREB3L1	0.78	1.07	1.16	3.21	3.09	3.35	1.89576	2.39e-10	11	46277662	46321409
ENSG00000239830	EHHADH	2.38	2.96	3.48	0.5	0.6	2.86	-1.99383	2.47e-10	3	185190624	185281990
ENSG00000239831	DISP2	2.42	1.13	1.17	4.71	3.58	2.11	1.26412	2.47e-10	15	40358219	40378621
ENSG00000239835	BICC1	1.12	0.8	1.02	0.07	0.09	0.09	-3.10431	2.49e-10	10	58512872	58831435
ENSG00000239839	MOCOS	1.45	1.22	1.52	0.37	0.62	0.27	-2.06789	2.69e-10	18	36187497	36272157
ENSG00000239840	SNURF	2.98	6.54	1.46	14.93	19.22	19.99	2.56766	3.3e-10	15	24954987	24977850
ENSG00000239855	ACADSB	5.46	7.34	6.56	2.98	1.65	3.1	-1.21858	3.48e-10	10	123008979	123058290
ENSG00000239856	LHFPL3	0	0	0	1.04	1.16	1.62	7.99619	3.58e-10	7	104328603	104908561
ENSG00000239857	LMF1	4.64	5.08	4.47	13.05	9.48	10.27	1.70012	3.59e-10	16	853634	981318
ENSG00000239861	OAF	0.99	1.8	1.19	4.93	4.66	3.96	1.99919	3.67e-10	11	120211032	120230334
ENSG00000239862	TGFA	0.16	0.14	0.29	1.49	2.26	1.54	2.86006	3.78e-10	2	70447284	70554193
ENSG00000239868	MYO5C	1.93	2.25	1.66	0.47	0.64	1.09	-1.78976	4.12e-10	15	52192322	52295804
ENSG00000239870	RGL1	0.62	0.32	0.35	2.11	1.52	1.69	2.09102	4.18e-10	1	183636085	183928532
ENSG00000239872	FRAS1	0	0.05	0.01	0.27	0.17	0.22	5.30712	4.18e-10	4	78057323	78544269
ENSG00000239873	STEAP2	3.15	2.79	3.15	0.63	0.92	1.11	-1.4865	4.23e-10	7	90167590	90238137
ENSG00000239877	SNCA	15	12.09	16.85	4.1	5.06	4.51	-1.4586	4.74e-10	4	89700345	89838315
ENSG00000239880	FAM174B	3.21	3.69	4.52	7.43	4.8	8.87	1.78181	6.74e-10	15	92617448	92809884
ENSG00000239881	SANBR	5.19	5.95	5.83	2.71	2.13	2.74	-1.30573	6.78e-10	2	61065871	61138034
ENSG00000239883	GREM1	1.57	1.06	1.45	0.02	0	0	-7.64624	6.86e-10	15	32718004	32745106
ENSG00000239884	SMC2	11.82	12.21	11.53	2.45	4.18	6.33	-1.34122	6.96e-10	9	104094260	104141419
ENSG00000239886	SESTD1	6.43	8.33	7.33	5	3.14	5.58	-1.26432	6.99e-10	2	179101678	179264832
ENSG00000239887	MUC1	7.53	8.93	11.75	24.68	29.7	17.68	1.34104	7.07e-10	1	155185824	155192916
ENSG00000239888	GNAI1	3.91	4.55	3.94	8	10.26	14.68	1.32895	7.51e-10	7	79768028	80226181
ENSG00000239893	SGIP1	4.88	2.97	3.27	0.97	0.92	2.4	-1.69953	7.56e-10	1	66533267	66751139
ENSG00000239899	HAND1	0	0	0	2.27	2.06	1.27	7.92944	7.76e-10	5	154474972	154478227
ENSG00000239900	SH3TC1	0.39	0.34	0.46	2.58	1.99	4.32	2.58965	7.93e-10	4	8182072	8241803
ENSG00000239906	CD24	3.89	5.09	3.39	0.8	0.88	1.31	-2.0087	8.27e-10	6	106969831	106975627
ENSG00000239908	PNMA8A	0	0	0	0.87	0.58	1.22	7.87192	8.85e-10	19	46466491	46471563
ENSG00000239910	FBN2	0	0.01	0	0.49	0.64	0.42	7.60968	8.97e-10	5	128257909	128659185
ENSG00000239911	ARID5B	1.6	2.02	1.68	3.23	3.95	5.07	1.21923	9.11e-10	10	61901684	62096944
ENSG00000239912	MIEF2	6.52	5.09	6.21	10.32	11.07	11.81	1.24916	9.42e-10	17	18260597	18266552
ENSG00000239917	TRIP11	4.79	4.12	4.46	1.15	1.5	3.5	-1.48756	9.53e-10	14	91965991	92040896
ENSG00000239919	BEX4	0.56	0.19	0.5	3.08	3.67	2.85	3.42091	9.84e-10	X	103215108	103217246
ENSG00000239920	PRTG	2.35	2.62	2.16	1.38	0.81	1.31	-1.26383	1.06e-09	15	55611544	55743152
ENSG00000239921	CD22	9.8	10.08	6.31	2.3	2.74	4.08	-1.43293	1.17e-09	19	35319261	35347361
ENSG00000239922	ZNF518A	2.9	2.47	2.22	0.41	0.87	1.21	-1.57632	1.19e-09	10	96129715	96205288
ENSG00000239923	AUTS2	0.04	0	0.13	1.19	0.99	2.25	4.26654	1.2e-09	7	69598296	70793506
ENSG00000239924	GMIP	3	3.65	3.67	7.88	9.04	7.43	1.24767	1.27e-09	19	19629476	19643657
ENSG00000239926	CTHRC1	2.7	4.33	3.18	0.2	0.23	0.35	-4.33532	1.33e-09	8	103371538	103382989
ENSG00000239930	SRBD1	7.97	8.58	7.07	2.29	2.72	4.67	-1.22372	1.66e-09	2	45388680	45612165
ENSG00000239932	RANBP2	22.3	22.93	21.81	6.02	8.52	13.18	-1.2486	1.72e-09	2	108719482	108785810
ENSG00000239939	PRXL2A	5.34	6.99	6.4	1.51	1.78	2.24	-1.50744	1.86e-09	10	80407829	80437115
ENSG00000239941	CBLB	2.21	2.11	1.65	4.49	4.11	5.84	1.33285	2.31e-09	3	105655461	105869552
ENSG00000239942	PLCXD3	4.41	4.31	4.26	1.21	1.35	2.48	-1.25933	2.55e-09	5	41306952	41510628
ENSG00000239944	HBP1	5.03	4.15	3.79	6.38	9.59	11.34	1.35193	2.76e-09	7	107168961	107202522
ENSG00000239945	COCH	0	0	0	0.79	1.01	1.63	7.70358	2.76e-09	14	30874514	30895065
ENSG00000239946	GLIPR2	3.66	2.44	2.48	5.96	7.43	6.71	1.47404	2.81e-09	9	36136536	36163913
ENSG00000239948	LHX1-DT	3.31	2.75	2.66	6.2	7.61	8.91	1.67783	2.86e-09	17	36861674	36936670
ENSG00000239951	PLXNA2	0.16	0.29	0.14	0.56	0.49	0.73	2.14336	3.35e-09	1	208022242	208244384
ENSG00000239953	EMILIN2	8.95	9.79	12.55	2.83	1.96	2.43	-1.47471	3.4e-09	18	2847006	2916003
ENSG00000239958	FILIP1L	2.61	2.76	2.12	4.89	4.77	9.69	1.45587	3.9e-09	3	99828811	100114513
ENSG00000239959	IFNL3	3.95	2.79	4.29	0	0	0	-7.61573	4.09e-09	19	39243455	39245250
ENSG00000239961	TMF1	10.76	11.87	8.64	4.74	3.62	7.41	-1.22047	4.31e-09	3	69019827	69052339
ENSG00000239964	SALL2	0.19	0.26	0.04	0.79	0.93	0.98	3.36295	4.32e-09	14	21521080	21537216
ENSG00000239967	PTCH1	1.17	1.03	1.03	2.7	1.85	2.83	1.67896	4.52e-09	9	95442980	95517057
ENSG00000239969	ELFN1	5.43	7.78	9.04	17.79	13.21	12.55	1.22051	4.91e-09	7	1665745	1747946
ENSG00000239975	ADAMTS14	0.78	0.74	1	0.14	0.07	0.14	-2.78487	5.09e-09	10	70672506	70762441
ENSG00000239978	NIPBL	11.86	9.68	12.46	2.29	4.99	6.63	-1.20185	5.52e-09	5	36876769	37066413
ENSG00000239981	ANKRD18B	8.84	6.98	11.13	3.26	2.05	3.58	-1.22545	6.06e-09	9	33524251	33608848
ENSG00000239983	SHC3	0.22	1.37	0.63	0.01	0.02	0.03	-3.91575	6.12e-09	9	89005771	89178818
ENSG00000239984	HECTD2	3.17	3.47	2.76	0.73	0.97	1.66	-1.5426	6.15e-09	10	91409280	91514829
ENSG00000239985	SLC5A4-AS1	0.06	0.13	0.09	0.63	0.41	0.78	2.9855	6.4e-09	22	32205115	32278382
ENSG00000239986	FYN	2.53	4.38	4.28	10.19	6.48	9.64	1.7627	6.49e-09	6	111660332	111873452
ENSG00000239988	ZNF829	0.13	0.22	0.29	0.68	1.14	1.57	2.58662	6.62e-09	19	36888124	36916291
ENSG00000239989	FOSB	0.77	1.27	1.01	2.9	2.27	2.5	1.84903	6.78e-09	19	45467995	45475179
ENSG00000239991	TUB	0.63	0.39	0.82	1.44	1.13	1.1	1.79236	7.74e-09	11	8019244	8106243
ENSG00000239992	WIPF1	2.82	2.88	4.22	1.02	0.89	0.9	-1.63999	8.43e-09	2	174559572	174682916
ENSG00000239994	SLC2A12	2.37	1.95	2.21	0.57	0.83	0.43	-1.68382	8.46e-09	6	133987581	134052624
ENSG00000239995	GJB3	1.17	1.48	1.59	4.57	4.07	3.95	1.79206	8.78e-09	1	34781214	34786369
ENSG00000239997	NEGR1	1.53	2.9	2.61	0.21	0.45	0.68	-1.5789	9.71e-09	1	71395943	72282539
ENSG00000239998	DMKN	41.48	41.08	41.15	10.21	16.07	15.45	-1.30383	9.71e-09	19	35497220	35513658
ENSG00000240002	SFR1	10.47	11.16	9.01	2.82	3.17	4	-1.45443	9.94e-09	10	104122058	104126385
ENSG00000240003	DSC3	0.01	0.01	0.01	0.3	0.42	0.5	5.5034	1.01e-08	18	30989365	31042815
ENSG00000240005	MGST1	17.91	18.19	19.74	2.29	5	3.57	-1.86277	1.1e-08	12	16347142	16609259
ENSG00000240006	CSAG3	0.5	0	0.15	2.5	6.19	6.41	4.59722	1.15e-08	X	152753921	152760222
ENSG00000240012	OSBPL6	4.07	3.61	5.47	1.51	2.28	2.1	-1.21308	1.18e-08	2	178194481	178402893
ENSG00000240014	HOXD10	0	0	0	1.66	1.25	2.07	7.4798	1.21e-08	2	176108790	176119937
ENSG00000240015	VPS13A	3.65	3.36	5.12	1.46	1.34	2.87	-1.20069	1.39e-08	9	77177445	77421537
ENSG00000240021	ZNF793	0.66	0.25	0.59	2.02	1.6	2.59	2.00415	1.42e-08	19	37506939	37548762
ENSG00000240023	UBXN8	10.16	10.43	9.48	2.89	3.99	3.76	-1.42039	1.52e-08	8	30729131	30767006
ENSG00000240024	LRRC49	6.2	7.26	6.04	1.68	2.82	4.97	-1.46463	1.53e-08	15	70853239	71053658
ENSG00000240027	SYTL5	0	0	0	0.31	0.57	0.46	7.46016	1.55e-08	X	38006553	38128819
ENSG00000240031	SCARF2	0.44	0.3	0.23	1.26	1.27	1.35	3.0171	1.57e-08	22	20424584	20437826
ENSG00000240032	ZNF717	0.18	0.08	0.07	1.69	1.91	2.04	5.43666	1.59e-08	3	75678660	75785583
ENSG00000240033	ERICH1	13.59	13.86	12.35	3.52	5.23	6.4	-1.2328	1.63e-08	8	614746	738106
ENSG00000240034	SALL1	0	0	0	0.48	0.4	0.64	7.40852	1.75e-08	16	51135982	51152334
ENSG00000240036	DPYSL5	0.18	0	0	0.77	0.55	0.85	6.33882	1.77e-08	2	26847747	26950351
ENSG00000240038	CCDC8	0	0	0	0.67	0.72	0.55	7.41972	1.78e-08	19	46410329	46413564
ENSG00000240040	CACNA1G	2.17	2.17	2.17	1.19	0.61	0.65	-1.52523	1.96e-08	17	50560715	50627474
ENSG00000240041	ALDH1A2	0	0	0.42	1.6	1.89	1.1	6.28812	1.99e-08	15	57953424	58497866
ENSG00000240043	ZNF818P	0.99	0.54	0.6	2.06	1.99	2.95	1.81816	2.06e-08	19	53204016	53214522
ENSG00000240045	F3	0.76	0.23	0.27	1.98	1.73	3.4	2.62915	2.09e-08	1	94529173	94541759
ENSG00000240047	SMO	0.06	0	0.06	0.93	0.54	0.63	4.23152	2.14e-08	7	129188633	129213545
ENSG00000240048	TRIM34	0.78	1.1	0.27	3.2	2.78	2.4	2.29808	2.33e-08	11	5619764	5644398
ENSG00000240051	CREM	23.68	23.76	26.16	10.27	12.03	7.59	-1.42722	2.35e-08	10	35126791	35212958
ENSG00000240052	CCDC186	2.33	3.56	2.13	0.62	0.77	1.39	-1.42835	2.41e-08	10	114120862	114174232
ENSG00000240053	ESF1	13.89	14.88	12.5	2.3	4.22	7.56	-1.45161	2.51e-08	20	13714322	13784919
ENSG00000240056	PXDN	1.6	0.46	0.63	1.36	1.97	2.02	1.5606	2.7e-08	2	1631887	1744852
ENSG00000240057	BMF	0.48	1.52	1.13	2.64	2.26	1.75	1.67053	2.79e-08	15	40087890	40108892
ENSG00000240058	KLF12	1.36	1.95	1.12	0.27	0.34	0.55	-1.48136	2.86e-08	13	73686089	74134404
ENSG00000240063	HMGN5	8.04	5.65	6.53	0.75	0.95	1.79	-2.1994	2.87e-08	X	81113699	81201913
ENSG00000240065	PYGO1	2.22	1.91	1.34	0.44	0.35	0.37	-1.52999	3.18e-08	15	55538884	55588947
ENSG00000240068	EXOC6	25.64	25.32	7.61	1.68	10.36	3.94	-1.32739	3.22e-08	10	92826831	93059493
ENSG00000240069	ADCK1	2.39	3.28	4.54	9.17	5.69	9.06	1.28976	3.33e-08	14	77800109	77935014
ENSG00000240074	CPLX1	1.26	2.26	2.17	5.74	4.29	4.42	1.86128	3.37e-08	4	784957	826129
ENSG00000240083	ATP10A	0	0	0	0.57	0.23	0.69	7.37785	3.42e-08	15	25677273	25865184
ENSG00000240084	BACH2	1.31	0.78	1.07	1.53	1.81	2.08	1.41095	3.59e-08	6	89926528	90296843
ENSG00000240086	SMAD6	3.07	3.9	3.97	1.56	1.05	0.94	-1.46446	3.9e-08	15	66702236	66782849
ENSG00000240087	SLCO1B3	2.97	3.36	4.09	0.36	0.62	0.93	-2.03964	4.04e-08	12	20810702	20916911
ENSG00000240089	A2M	0	0	0	0.48	1.15	0.49	7.27691	4.29e-08	12	9067664	9116229
ENSG00000240093	BICDL1	1.57	0.97	1.01	6.43	4.7	3.11	1.61113	4.32e-08	12	119989236	120094494
ENSG00000240095	UST	1.48	1.46	1.86	0.2	0.39	0.29	-2.10401	4.41e-08	6	148747030	149076990
ENSG00000240096	RIPOR3	1.16	0.91	1.63	2.99	2.34	2.1	1.71688	4.54e-08	20	50586108	50691542
ENSG00000240097	NEFM	0	0	0	0.65	0.68	0.73	7.26217	4.63e-08	8	24913758	24919098
ENSG00000240098	ANKRD12	6.25	4.2	2.6	1.38	2.01	3	-1.64016	4.95e-08	18	9136228	9285985
ENSG00000240100	TSPAN18	0.56	0.18	0.58	2.37	1.52	1.16	2.25967	5.23e-08	11	44726465	44932423
ENSG00000240103	RASGEF1A	1.23	2.7	1.18	4.1	4.85	3.85	1.52637	5.32e-08	10	43194535	43267065
ENSG00000240106	HOXA9	0	0	0	1.93	0.8	1.78	7.27887	5.37e-08	7	27162438	27175180
ENSG00000240107	VNN2	0.18	0	0	1.52	2.56	1.92	4.65918	5.64e-08	6	132743870	132763459
ENSG00000240108	ADD2	0	0	0.02	0.45	0.76	1.22	6.1123	5.94e-08	2	70607618	70768225
ENSG00000240116	SUCLG2-DT	3.19	2.93	4.62	1.29	1.13	1.43	-1.4401	6.29e-08	3	67654669	67947713
ENSG00000240121	ZNF25	2.21	2.41	1.87	0.6	0.58	0.77	-1.73021	6.35e-08	10	37949573	37976647
ENSG00000240122	EPHA5	0.01	0	0.02	0.42	0.41	0.63	5.30374	6.37e-08	4	65319563	65670495
ENSG00000240125	GPRIN2	0.17	0.21	0.24	0.81	0.51	0.76	1.88785	6.55e-08	10	46541736	46556658
ENSG00000240128	POU4F1	0	0	0	0.53	0.2	0.52	7.28895	6.68e-08	13	78598362	78603552
ENSG00000240131	FOXL2	1.12	0.94	1.24	3.11	3.42	2.56	1.6057	6.85e-08	3	138944224	138947137
ENSG00000240132	TWIST2	0.46	0.43	0.63	3.92	2.6	2.61	2.77054	8.36e-08	2	238848032	238910534
ENSG00000240135	ZBTB11-AS1	1.82	1.99	1.46	5.4	3.65	4.06	1.45291	8.42e-08	3	101676424	101679217
ENSG00000240137	TRIP6	0.22	0.19	0.25	1.66	1.51	2.05	3.36318	8.57e-08	7	100867387	100873454
ENSG00000240138	RTN4RL1	0.73	0.93	0.98	0.1	0.03	0.11	-3.34683	8.93e-08	17	1934677	2025334
ENSG00000240143	COL6A2	1.69	1.62	2.32	5.54	3.99	4.14	1.36192	9.6e-08	21	46098112	46132848
ENSG00000240151	NPR3	1.02	0.86	0.87	0.26	0.22	0.29	-2.17976	9.91e-08	5	32689070	32791724
ENSG00000240152	CES4A	1.13	0.9	0.75	2.47	3.71	3.49	2.13289	9.93e-08	16	66988589	67010417
ENSG00000240156	CAMK2N1	7.52	6.15	5.66	3.14	1.8	2.56	-1.30931	1.05e-07	1	20482391	20486210
ENSG00000240159	ERBB3	3.02	2.33	2.59	1.44	3.16	1.87	-1.85582	1.06e-07	12	56076799	56103505
ENSG00000240160	FUT10	4.96	4.13	4.53	0.88	4.08	1.26	-1.51761	1.17e-07	8	33370824	33473146
ENSG00000240163	DDR2	0.34	0.37	0.57	1	0.65	1.17	1.84314	1.17e-07	1	162631373	162787405
ENSG00000240167	ADGRB1	0.58	0.84	1.5	2.74	2.26	2.79	1.5352	1.2e-07	8	142449430	142545009
ENSG00000240173	FLJ16779	0.46	0.47	0.53	0.05	0.09	0.07	-2.6628	1.32e-07	20	63253978	63261615
ENSG00000240174	DNAH3	0.17	0.25	0.23	0.01	0.04	0.02	-3.78512	1.34e-07	16	20933111	21159441
ENSG00000240175	CCDC88A	32.93	31.19	31.56	6.44	7.65	13.95	-1.93613	1.41e-07	2	55287842	55419895
ENSG00000240179	FAM161A	4.13	4.97	3.89	1.81	1.64	2.45	-1.27828	1.42e-07	2	61824848	61854143
ENSG00000240180	NKAIN4	6.35	4.36	4.29	1.67	0.9	0.93	-2.18252	1.47e-07	20	63240784	63272694
ENSG00000240183	ADAMTS10	2.34	2.42	2.06	6.26	5.1	6.17	1.31316	1.47e-07	19	8580240	8610735
ENSG00000240184	RTBDN	5.48	5.36	3.38	0.6	0.49	1.14	-2.52686	1.48e-07	19	12825478	12835428
ENSG00000240186	DNAJC12	4.26	5.55	3.11	0.28	0.71	0.78	-2.64913	1.57e-07	10	67796669	67838188
ENSG00000240189	NOC3L	23.88	22.47	20.74	4.99	8.11	14.33	-1.20356	1.63e-07	10	94333226	94362959
ENSG00000240194	CDH3	0.69	1.18	0.24	2.49	2.06	1.78	2.16888	1.67e-07	16	68636189	68727468
ENSG00000240197	SNPH	1.59	1.94	1.27	4.03	3.16	2.6	1.23491	1.68e-07	20	1266280	1309328
ENSG00000240198	EIF3FP3	3.03	2.57	3.25	15.46	4.53	13.17	2.03216	1.76e-07	2	58251440	58252525
ENSG00000240199	NEBL	2.36	3.32	3.65	1.36	1.13	2.78	-1.21427	1.8e-07	10	20779973	21293011
ENSG00000240201	SOX21-AS1	1.62	2.09	1.97	0.23	0.57	0.18	-2.54963	1.96e-07	13	94703454	94803430
ENSG00000240202	REPS2	0.01	0	0	0.47	0.77	2.36	6.72083	2.08e-07	X	16946658	17153272
ENSG00000240203	CENPE	4.37	3.41	2.55	0.48	1.37	1.52	-1.52315	2.31e-07	4	103105349	103198445
ENSG00000240204	TMEM47	0.8	0.66	0.91	0.09	0.03	0.13	-3.14233	2.4e-07	X	34627075	34657285
ENSG00000240205	PSTPIP2	0	0.12	0	0.8	0.78	0.99	4.69239	2.73e-07	18	45983536	46072272
ENSG00000240207	KCNH7	0.03	0	0	0.45	0.97	1.44	6.00443	2.74e-07	2	162371407	162838767
ENSG00000240210	DACH1	0	0	0	0.5	0.24	0.42	6.98344	2.85e-07	13	71437966	71867204
ENSG00000240211	TBX2	0.36	0.49	0.5	1.45	1.39	1.45	1.86385	2.91e-07	17	61399843	61409466
ENSG00000240215	ARHGAP18	2.09	2.3	2.53	1.05	0.86	0.93	-1.39711	2.98e-07	6	129576132	129710177
ENSG00000240216	RGMB-AS1	1.82	1.43	1.48	2.82	4.66	5.21	1.68519	2.99e-07	5	98769618	98773469
ENSG00000240219	KIF13B	1.5	1.25	1.85	0.4	0.34	0.97	-1.43472	3.17e-07	8	29067278	29263124
ENSG00000240225	PDK4	0.96	1.33	1.03	0.44	0.22	0.26	-2.53171	3.35e-07	7	95583499	95596516
ENSG00000240230	BRCA2	4.69	4.16	8.82	1.48	2.37	1.78	-1.40086	3.39e-07	13	32315086	32400268
ENSG00000240231	ZNF880	0.03	0	0	1.96	4.82	5.09	6.64737	3.5e-07	19	52369917	52385795
ENSG00000240233	HOXD11	0	0	0	1.25	0.89	1.34	6.93451	3.71e-07	2	176104216	176109754
ENSG00000240235	PCDHGB5	0	0	0	0.24	0.36	0.32	6.93063	3.95e-07	5	141397947	141512975
ENSG00000240236	HTR1B	2.41	1.72	2.9	0.48	0.6	0.58	-1.9558	4.22e-07	6	77460924	77463491
ENSG00000240237	C2CD4C	1.06	1.21	1.4	3.39	2.57	2.97	1.42193	4.39e-07	19	405445	409147
ENSG00000240238	FKBP7	5.02	4.52	5.04	1.04	1.68	2.02	-2.08737	4.47e-07	2	178463664	178478600
ENSG00000240240	CD58	13.19	13.38	11.58	3.5	5.42	5.55	-1.31883	4.51e-07	1	116514534	116571039
ENSG00000240241	RNF32-DT	2.2	3.5	3.36	6.06	6.73	5.93	1.45244	4.51e-07	7	156388922	156640654
ENSG00000240244	TMEM171	0.8	1.02	0.41	4.65	4.49	2.33	2.53527	4.54e-07	5	73120569	73131809
ENSG00000240246	FZD2	1.93	2.67	2.65	5.54	5.55	3.92	1.20264	4.56e-07	17	44557484	44561262
ENSG00000240247	TLE6	5.05	5.13	5.56	1	0.5	1.12	-2.19565	5e-07	19	2977538	2995179
ENSG00000240250	NTN1	0.18	0.03	0.2	0.78	0.73	0.77	2.47604	5.06e-07	17	9021510	9244000
ENSG00000240253	NOVA2	0.23	0.23	0.34	0.79	0.64	1.07	1.68803	5.54e-07	19	45933734	45974044
ENSG00000240254	CHRNA4	0.36	0.28	0.25	0.81	1.12	1.57	2.37109	5.59e-07	20	63343223	63378401
ENSG00000240255	ANKRD26	3.01	4.18	2.36	1.22	1.39	2.53	-1.38275	5.65e-07	10	26973793	27100494
ENSG00000240265	PBX1	0.06	0	0	0.48	0.38	0.78	5.80378	5.82e-07	1	164555584	164899296
ENSG00000240268	FLRT3	0.21	0.05	0.21	0.98	0.74	1.04	2.47663	6.3e-07	20	14322985	14337614
ENSG00000240270	MEST	1.25	2.2	1.38	3.37	2.76	3	1.86908	6.72e-07	7	130486171	130506465
ENSG00000240271	ARHGAP22	1.98	0.11	1.9	4.28	4.37	4.27	2.29623	7.59e-07	10	48446036	48656265
ENSG00000240280	ZFHX4	0.64	0.21	0.08	0.37	0.46	0.97	2.41618	8.32e-07	8	76681239	76867281
ENSG00000240281	MPP2	0.64	0.67	1.71	2.75	2.21	1.83	1.53408	8.53e-07	17	43875357	43909711
ENSG00000240286	EPB41L3	0	0	0	0.55	0.61	1.06	6.81081	8.55e-07	18	5392381	5630700
ENSG00000240288	MYO5B	0.86	1.85	0.82	4.15	3.21	3.44	1.66598	8.91e-07	18	49822789	50195164
ENSG00000240291	ZNF618	0	0.02	0.02	0.24	0.16	0.67	4.23898	8.99e-07	9	113876282	114056593
ENSG00000240294	ZNF737	0.01	0.05	0	0.14	0.76	0.48	4.18251	9.07e-07	19	20535825	20565809
ENSG00000240296	MIS18BP1	9.12	7.58	10.52	1.68	3.88	12.96	-1.21528	9.16e-07	14	45203190	45253540
ENSG00000240298	ZNF649	0.03	0	0	0.47	1.03	0.82	6.44236	9.73e-07	19	51889235	51905040
ENSG00000240299	SULF2	0.1	0.73	0.3	2.54	1.42	0.96	2.81483	9.86e-07	20	47656197	47786616
ENSG00000240302	CHAC2	12.63	11.71	11.43	3.86	5.79	4.39	-1.20135	9.92e-07	2	53767804	53775196
ENSG00000240303	TFCP2L1	1.03	1.5	1.25	0.43	0.48	0.54	-1.25322	1e-06	2	121216587	121285202
ENSG00000240305	GOLGA2P5	2.52	2.92	2.02	0.72	0.93	0.82	-1.56226	1.1e-06	12	100156357	100173659
ENSG00000240306	TBC1D2	5.57	4.79	5.94	2.49	1.95	1.44	-1.25589	1.13e-06	9	98199011	98255649
ENSG00000240309	ZNF528-AS1	0.08	0	0.17	0.91	1.48	1.25	4.50464	1.19e-06	19	52388836	52397791
ENSG00000240311	GAGE12F	0	0	0.03	15.84	13.58	2.16	8.31574	1.24e-06	X	49551278	49568218
ENSG00000240317	PTGIS	0.32	0.41	1.11	0.06	0	0.01	-5.62215	1.25e-06	20	49503874	49568137
ENSG00000240320	CKMT1B	0	0.09	0	3.71	3.09	0.93	5.78157	1.26e-06	15	43593054	43604901
ENSG00000240322	SLC25A21	2.21	2.18	2.31	1.19	0.66	0.54	-2.44986	1.31e-06	14	36677921	37172606
ENSG00000240327	TRBC2	6.56	5.8	9.06	1.31	0.89	1.63	-2.34543	1.36e-06	7	142801041	142802748
ENSG00000240328	DTNA	1.01	1.4	1.02	1.98	2.65	3.54	1.55101	1.4e-06	18	34493291	34891844
ENSG00000240338	BTBD6	0.07	0.09	0	0.93	1.22	1.34	4.48147	1.42e-06	14	105248533	105251093
ENSG00000240342	TNFAIP8	10.19	11.49	11.11	2.93	5.1	3.97	-1.25519	1.43e-06	5	119268692	119399688
ENSG00000240344	MED12L	0.28	0.18	0.09	0.66	0.75	1.05	1.90148	1.54e-06	3	151085286	151437072
ENSG00000240347	MAP9	2.91	4.81	2.97	1.15	1.1	3.19	-1.36917	1.66e-06	4	155342658	155376970
ENSG00000240350	LINC00842	0.5	0.03	0.47	1.66	1.52	1.93	2.44021	1.74e-06	10	46398362	46453306
ENSG00000240354	MYH15	0.85	1.36	0.69	1.63	2.58	2.7	1.34163	1.79e-06	3	108380368	108529322
ENSG00000240355	ZNF701	0.74	0.35	0.31	1.13	1.49	1.86	1.71317	1.81e-06	19	52555822	52587174
ENSG00000240356	PPP1R1C	8.75	8.53	4.43	0.79	0.05	1.35	-2.87056	1.98e-06	2	181954241	182131398
ENSG00000240359	HOXA1	1.48	0.99	1.72	4.29	3.66	3.58	1.4414	2.03e-06	7	27092993	27096000
ENSG00000240361	P2RY1	0	0	0	0.18	0.19	0.19	6.64579	2.07e-06	3	152835131	152841439
ENSG00000240364	RAP1GAP	0.87	1.15	1.36	2.4	2.69	2.55	1.41893	2.08e-06	1	21596221	21669357
ENSG00000240366	TIMP3	0.14	0.38	0.13	0.8	1.01	0.92	2.23066	2.08e-06	22	32801705	32863041
ENSG00000240370	EDIL3	1.35	0.91	0.74	1.88	2.53	3.96	1.33377	2.14e-06	5	83940554	84384880
ENSG00000240371	PRKAR2B	0.03	0	0.02	0.3	0.54	0.83	4.93486	2.2e-06	7	107044705	107161811
ENSG00000240373	KLRC3	0	0.54	0.18	2.66	2.99	2.01	3.92156	2.47e-06	12	10412315	10420595
ENSG00000240374	SEMA4G	1.8	2.52	2.5	0.94	1.56	0.72	-1.45069	2.55e-06	10	100969504	100985871
ENSG00000240375	LINC00681	6.11	4.19	4.17	0	0	0	-6.5819	2.6e-06	8	12794243	12818292
ENSG00000240376	ZNF486	0	0.09	0.02	0.42	0.38	1.17	4.16569	2.66e-06	19	20167214	20200488
ENSG00000240382	CPLANE2	3.95	9.65	9.14	13.36	11.6	12.42	1.28874	2.84e-06	1	16231692	16237183
ENSG00000240385	NKX2-5	0	0	0	1.26	1.36	0.22	6.80158	2.96e-06	5	173232109	173235311
ENSG00000240386	MNS1	2.12	3.04	2.28	0.31	0.49	1.34	-2.06502	3.08e-06	15	56421544	56465137
ENSG00000240388	RGPD8	2.12	2.06	2.41	0.38	0.79	1.95	-1.34074	3.21e-06	2	112368369	112434488
ENSG00000240392	ZNF583	1.43	0.77	0.6	1.83	2.96	3.49	1.74939	3.39e-06	19	56397966	56436035
ENSG00000240393	PARM1	0.21	0.35	0.2	0.68	0.96	0.89	1.93284	3.8e-06	4	74933095	75050115
ENSG00000240395	LINC00460	0.65	0.19	0.23	2.2	1.84	3.33	2.89486	4.07e-06	13	106374477	106384315
ENSG00000240399	BMPR1B	1.14	1.51	0.81	0.23	0.37	0.39	-1.9162	4.12e-06	4	94757955	95158448
ENSG00000240401	SNX18P8	2.42	1.95	1.32	0	0	0	-6.51265	4.17e-06	9	40293082	40293955
ENSG00000240403	ARNT2	0.02	0.07	0.05	1.09	0.59	0.39	3.41986	4.49e-06	15	80404350	80597933
ENSG00000240404	PLCB4	1.95	1.63	1.98	0.79	0.89	0.95	-1.28328	4.54e-06	20	9067825	9504593
ENSG00000240405	LINC01963	2.84	3.41	3.77	1.38	0.9	1.47	-1.29289	4.58e-06	2	216217045	216220192
ENSG00000240409	CEP290	6.51	4.54	4.43	1.8	1.83	3.26	-1.23234	4.69e-06	12	88049016	88142099
ENSG00000240411	AP1M2	5.57	6.97	5.85	12.59	20.75	13.35	1.26011	4.75e-06	19	10572671	10587315
ENSG00000240412	TUBB4A	4.68	8.77	8.54	3.16	2.24	2.59	-1.24081	5e-06	19	6494319	6502848
ENSG00000240416	PELI1	2.52	3.91	2.4	1.18	0.87	1.03	-1.27562	5.03e-06	2	64092652	64144420
ENSG00000240418	VANGL2	0	0.05	0.04	0.53	0.27	0.28	3.87461	5.56e-06	1	160400564	160428670
ENSG00000240419	MICU3	1.13	1.01	1.64	0.3	0.2	1.86	-2.26268	5.57e-06	8	17027238	17122642
ENSG00000240423	CEACAM19	3.67	3.17	2.7	0.3	0.72	0.91	-2.03167	5.64e-06	19	44662278	44684359
ENSG00000240424	ADGRF4	0.04	0.28	0.17	0.6	1.1	1.24	2.76719	5.72e-06	6	47685864	47722021
ENSG00000240426	LPAR2	2.51	2.96	2.61	11.84	9.39	5.24	1.40773	5.85e-06	19	19623655	19628930
ENSG00000240427	RIMS1	0	0	0	0.24	0.47	0.31	6.48415	5.85e-06	6	71886550	72403150
ENSG00000240429	GPM6B	2.01	1.53	1.09	0.26	0.24	1.05	-2.0496	5.93e-06	X	13770939	13938638
ENSG00000240432	DAPK1	0.06	0	0	0.32	0.28	0.29	4.41285	6.15e-06	9	87497228	87708634
ENSG00000240435	CXCR4	0.28	0.23	0.11	1.5	1.38	1.45	2.97431	6.16e-06	2	136114349	136119177
ENSG00000240436	ACSL5	0.64	0.18	0.11	0.63	0.96	1.08	2.67086	6.37e-06	10	112374116	112428379
ENSG00000240438	CYP1A1	0.42	0.33	1.05	2.62	1.77	1.06	2.27842	6.38e-06	15	74719542	74725536
ENSG00000240439	GBP3	1.28	0.69	0.93	1.55	1.89	4.99	1.84092	6.41e-06	1	89006679	89022894
ENSG00000240440	PAX5	0.27	0.78	0.26	0.76	1.04	0.65	1.46897	6.69e-06	9	36833269	37034268
ENSG00000240441	SCN5A	0.68	0.48	0.55	0.32	0.04	0.08	-2.43701	6.99e-06	3	38548057	38649687
ENSG00000240443	WDR17	1.31	1.33	1.41	0.36	0.57	0.89	-1.32957	7.07e-06	4	176065841	176182818
ENSG00000240445	HR	1.63	1.03	1.86	1.27	0.69	0.38	-1.55043	7.08e-06	8	22114419	22133384
ENSG00000240449	PLEKHH1	2.23	2.1	3.31	0.86	0.62	1.3	-1.29298	7.17e-06	14	67533290	67589612
ENSG00000240450	ARMC3	1.88	0.59	0.64	0	0	0	-6.40316	7.58e-06	10	22928024	23038523
ENSG00000240452	LDOC1	0	0	0	0.72	0.83	0.27	6.4148	7.9e-06	X	141111605	141177129
ENSG00000240454	ADAMTSL1	2.29	1.61	1.84	0.88	0.74	0.49	-1.39773	7.92e-06	9	17906563	18910950
ENSG00000240457	PNMA6A	0.95	1.42	1	3.08	2.81	2.68	1.49908	8.02e-06	X	153072454	153075019
ENSG00000240458	DSE	1.09	1.27	1.08	1.68	2.01	3.08	1.45826	8.06e-06	6	116254173	116444861
ENSG00000240459	CPVL	0	0.36	0	0.66	1.03	1.51	5.37452	8.18e-06	7	28995235	29195451
ENSG00000240463	B3GNT9	2.87	2.09	2.79	7.12	5.5	3.9	1.24116	8.31e-06	16	67148104	67150998
ENSG00000240470	TRO	0.16	0.64	0.11	0.87	0.78	0.85	3.21592	8.35e-06	X	54920462	54931431
ENSG00000240471	IFNL2	2.59	1.63	2.69	0.1	0	0	-5.9956	8.76e-06	19	39268396	39270188
ENSG00000240474	ADAT2	3.02	2.98	1.82	0.72	0.52	1.25	-1.2548	8.78e-06	6	143422832	143450695
ENSG00000240476	KRBA1	0.96	1.73	1.03	3.32	2.07	2.49	1.4026	9.12e-06	7	149714781	149734575
ENSG00000240477	ANK3	2.19	3.6	1.57	0.73	1.25	1.63	-1.33094	9.27e-06	10	60026298	60733490
ENSG00000240478	SLC16A14	0.39	0.63	0.78	2.43	2.33	1.75	1.63749	9.42e-06	2	230034982	230068993
ENSG00000240480	DOK1	4.78	5.14	5.01	1.84	1.58	1.75	-1.3393	9.87e-06	2	74549026	74557551
ENSG00000240481	GRIP1	0.32	0.03	1.17	1.6	7.57	0.78	2.6416	1.05e-05	12	66347431	67069162
ENSG00000240484	EMBP1	1.66	2.07	1.43	0.53	0.79	0.47	-1.55347	1.12e-05	1	121519103	121575702
ENSG00000240486	ITGB8	1.6	1.42	1.23	0.41	0.91	0.84	-1.22502	1.14e-05	7	20330702	20415754
ENSG00000240487	ZNF85	1.14	1.67	0.6	3.08	3	4.17	1.84552	1.15e-05	19	20923222	20950697
ENSG00000240489	PPM1K	0.94	0.99	1.27	2.62	1.78	5	1.31482	1.16e-05	4	88257620	88284769
ENSG00000240490	LRP2	0.01	0	0	0.12	0.38	0.35	4.68956	1.17e-05	2	169127109	169362534
ENSG00000240494	GAGE2E	0	0	0	9.41	4.35	2.94	6.44924	1.18e-05	X	49341192	49345922
ENSG00000240497	AXIN2	1.62	1.5	1.28	0.53	0.74	0.44	-1.66311	1.23e-05	17	65528563	65561648
ENSG00000240498	PTGFRN	0.07	0.12	0.2	1.24	0.48	0.44	2.25771	1.24e-05	1	116909916	116990353
ENSG00000240499	CCND2	0.04	0.08	0.05	0.22	0.28	0.6	2.84853	1.25e-05	12	4269771	4305353
ENSG00000240502	STRA6	0.2	0.16	0.57	1.93	1.81	1.03	2.53596	1.33e-05	15	74179466	74212267
ENSG00000240505	GPR158	0.18	0.11	0.12	0.79	0.66	0.99	2.34478	1.38e-05	10	25174802	25602229
ENSG00000240509	MEG9	3.12	2.45	3.45	1.29	0.59	1.01	-1.59829	1.4e-05	14	101042908	101072937
ENSG00000240511	BEX1	0	0	0	1.72	1.98	1.14	6.33276	1.43e-05	X	103062651	103064171
ENSG00000240513	MTARC1	0.22	0.05	0	0.88	1.15	1.34	3.31994	1.48e-05	1	220786352	220819659
ENSG00000240518	TRAF5	2.99	4.3	2.96	1.01	1.21	1.74	-1.25618	1.61e-05	1	211326615	211374946
ENSG00000240519	SLC14A1	0.59	0.04	0.3	1.72	2.13	1.65	2.69874	1.66e-05	18	45687025	45752520
ENSG00000240520	ANXA3	0.44	0	0.66	1.33	0.97	2.59	3.38224	1.66e-05	4	78551747	78610451
ENSG00000240521	GUCY1B1	0.04	0.19	0.11	0.82	0.75	0.63	2.9417	1.68e-05	4	155758992	155807811
ENSG00000240522	C10orf55	1.78	2.16	1.88	4.36	4.97	3.02	1.24534	1.69e-05	10	73909969	73922777
ENSG00000240527	TENM2	0.05	0.08	0.13	0.64	0.27	0.84	2.34879	1.69e-05	5	166979029	168264157
ENSG00000240531	CRLF2	1.37	1.67	1.28	4.42	3.78	3.1	1.56571	1.76e-05	X	1187549	1212723
ENSG00000240533	TMEM59L	2.38	2.06	3.01	4.71	5.04	4.11	1.31255	1.82e-05	19	18607430	18621039
ENSG00000240534	ALPK1	0.15	0.17	0.22	0.59	0.47	0.94	2.40281	1.91e-05	4	112285509	112442621
ENSG00000240535	CLDN10	0.63	0.6	0.75	0.03	0	0	-5.81282	1.98e-05	13	95433604	95579759
ENSG00000240540	ZNF90	0.37	0.27	0.02	0.67	1.27	0.8	3.35911	2.02e-05	19	20077994	20127076
ENSG00000240541	ZNF577	0.1	0.05	0.03	0.85	0.45	0.74	2.61802	2.11e-05	19	51804816	51890950
ENSG00000240542	PDPN	0	0	0	0.69	0.25	0.4	6.37136	2.11e-05	1	13583465	13617957
ENSG00000240545	WT1-AS	1.18	0.69	2.64	0.1	0.02	0.66	-2.91856	2.16e-05	11	32435518	32500632
ENSG00000240549	ALDOC	1.42	1.83	1.49	4.2	3.73	4.72	1.43326	2.2e-05	17	28573115	28576948
ENSG00000240553	NATD1	0.68	0.79	0.88	1.84	1.33	1.8	1.20874	2.21e-05	17	21238870	21253410
ENSG00000240554	RTL1	0.86	0.58	0.74	0.14	0.17	0.24	-1.89718	2.3e-05	14	100879753	100903722
ENSG00000240562	ADAM23	0.05	0.21	0.13	1.07	0.59	0.62	2.64847	2.4e-05	2	206443532	206621127
ENSG00000240563	TRIM2	0.27	0.23	0.41	0.52	0.73	0.99	1.58809	2.41e-05	4	153152163	153339319
ENSG00000240566	CENPF	51.6	49.07	44.6	7.85	11.73	23.82	-1.64789	2.42e-05	1	214603185	214664574
ENSG00000240567	SLCO2B1	0.02	0	0	2.08	0.19	1.14	5.92793	2.5e-05	11	75100563	75206549
ENSG00000240568	GAGE1	0	0	0	0.3	0.38	0.24	6.2211	2.53e-05	X	49599020	49608538
ENSG00000240571	MIR493HG	1.83	1.4	2.22	0.28	0.42	0.55	-1.98351	2.69e-05	14	100836269	100955006
ENSG00000240572	PCDH17	0	0	0	0.37	0.15	0.15	6.21424	2.69e-05	13	57631744	57729311
ENSG00000240573	NHS	1.2	0.89	1.19	0.3	0.6	0.68	-1.2569	2.71e-05	X	17375200	17735994
ENSG00000240577	ZNF665	1.23	0.45	1.29	2.45	4	2.72	1.54292	2.72e-05	19	53159213	53193386
ENSG00000240578	MYPOP	2.01	2.14	2.83	5.25	5.03	4.22	1.20321	2.74e-05	19	45890023	45902613
ENSG00000240579	RHOBTB1	0.57	0.75	0.71	1.35	1.67	1.49	1.296	2.78e-05	10	60869438	61001440
ENSG00000240583	NCKAP5-AS2	1.55	2.28	2.71	0	0	0.07	-5.73729	2.89e-05	2	133264968	133285445
ENSG00000240584	VCAN	0.14	0.31	0.06	1.16	0.39	0.99	2.29595	3.08e-05	5	83471618	83582303
ENSG00000240589	SLITRK5	0.02	0	0.03	0.2	0.32	0.31	3.36191	3.14e-05	13	87671371	87696272
ENSG00000240590	LRRCC1	1.21	1.57	1.05	0.16	0.26	0.44	-1.89588	3.19e-05	8	85107215	85146080
ENSG00000240591	C3orf62	4.96	2.22	2.22	1.08	1.97	1.36	-1.53835	3.35e-05	3	49268596	49277232
ENSG00000240596	KRTAP2-3	4.44	4.47	7.72	12.68	12.09	11.24	1.27243	3.35e-05	17	41059240	41060114
ENSG00000240601	KLF14	0	0.02	0	0.51	0.27	0.33	5.77044	3.35e-05	7	130730697	130734207
ENSG00000240602	KRT75	0.77	0.77	0.89	0.04	0.06	0.07	-3.71427	3.37e-05	12	52424070	52434371
ENSG00000240606	WDR5B	0.79	0.77	0.69	1.25	1.6	2.25	1.28649	3.4e-05	3	122411846	122416062
ENSG00000240611	AGMAT	0.84	0.66	0.59	0.12	0.06	0.08	-2.89652	3.43e-05	1	15571699	15585051
ENSG00000240613	STARD13-AS	1.09	1.02	0.68	3.11	2.06	2.14	1.67379	3.45e-05	13	33180401	33281584
ENSG00000240616	RIMS2	0.69	0.61	0.69	0.68	0.11	0.8	-1.98392	3.94e-05	8	103500610	104254430
ENSG00000240621	RGPD5	4.37	3.53	2.7	0.93	2.38	2.78	-1.21218	4.04e-05	2	109792758	109857705
ENSG00000240622	DRAXIN	0.74	0.82	0.89	0.37	0.21	0.14	-1.60903	4.28e-05	1	11691710	11725857
ENSG00000240624	LINC02864	0	0.02	0.03	1.87	2.05	2.4	5.07708	4.33e-05	18	73151241	73264480
ENSG00000240625	LDHAP4	1.76	0.56	2.36	7.05	4.47	4.71	1.94911	4.6e-05	9	14921337	14922334
ENSG00000240626	SCG2	0.34	0.29	0.22	0.79	0.98	1.95	2.22978	4.74e-05	2	223596940	223602361
ENSG00000240627	ZNF253	0.08	0	0	0.54	0.42	0.51	4.14496	4.76e-05	19	19865882	19894674
ENSG00000240631	DGCR5	0.54	0.36	0.38	0.99	1.02	1.03	1.60016	4.8e-05	22	18970439	19031242
ENSG00000240632	ZNF433	0.08	0.34	0.2	0.83	1.05	1.42	2.51481	4.87e-05	19	12014715	12035741
ENSG00000240634	HOXB13	1.09	1.26	1.23	2.23	3.04	2.25	1.21372	4.97e-05	17	48724763	48728750
ENSG00000240637	F13A1	0.45	1.37	0.08	1.12	0.66	0.68	2.24553	5.11e-05	6	6144084	6321013
ENSG00000240639	CCDC183-AS1	1.18	1.17	1.03	3.45	2.27	2.29	1.39	5.32e-05	9	136803927	136808848
ENSG00000240641	GABRA3	0.13	0.68	0.16	1.25	0.68	0.44	2.39519	5.5e-05	X	152166234	152451315
ENSG00000240647	SLC43A1	2.06	2.54	2.62	0.77	0.74	1.37	-1.789	5.56e-05	11	57484534	57515780
ENSG00000240651	COBLL1	2.08	2.05	1.32	1.54	1.09	0.48	-1.51575	5.75e-05	2	164653624	164843679
ENSG00000240652	KCNH3	0.3	0.69	0.55	0.97	0.68	0.74	1.92649	5.81e-05	12	49539030	49558337
ENSG00000240654	FLT4	0.02	0.02	0.21	0.98	0.98	0.97	3.34508	5.94e-05	5	180601506	180649624
ENSG00000240661	IKBKE	1.18	1.54	1.38	3.29	4.24	2.6	1.28147	6e-05	1	206470476	206496889
ENSG00000240663	CREG1	2.42	1.91	1.76	3.12	4.29	5.57	1.20638	6.03e-05	1	167529117	167553805
ENSG00000240665	OPRD1	0.36	0.58	0.41	0.17	0.09	0.09	-1.79852	6.11e-05	1	28812170	28871267
ENSG00000240666	HRNR	0.13	0.05	0.12	0.33	0.3	0.4	1.87803	6.25e-05	1	152212076	152224193
ENSG00000240667	SPTSSB	0.05	0	0.11	0.66	0.53	0.56	4.41208	6.25e-05	3	161344798	161372880
ENSG00000240668	GABRB1	2.93	1.67	1.31	0	0.47	0	-4.43568	6.48e-05	4	46993723	47426447
ENSG00000240669	SGSM1	0.02	0.02	0.04	0.24	0.23	0.19	3.46447	6.62e-05	22	24806169	24927578
ENSG00000240671	CGNL1	0.03	0.05	0.01	0.16	0.19	0.44	3.10876	6.98e-05	15	57375967	57550717
ENSG00000240673	KLHDC7B	0.13	0.13	0.08	0.76	0.5	0.43	2.5716	7.03e-05	22	50545899	50551023
ENSG00000240674	GAGE13	0.09	0	0.03	2.44	3.7	3.38	5.58409	7.15e-05	X	49331582	49338949
ENSG00000240677	GABRA4	0.35	0.23	0.62	0	0	0	-5.97469	7.29e-05	4	46918900	46993581
ENSG00000240680	MIATNB	0	0.19	0	0.45	1.54	2.56	5.65653	7.72e-05	22	26672747	26780893
ENSG00000240682	GOLGA4	17.23	15.66	15.15	1.49	3.54	6.61	-1.95574	8.07e-05	3	37243191	37366879
ENSG00000240687	NUDT10	2.88	2.19	3.01	1.02	0.77	0.71	-1.55387	8.07e-05	X	51332231	51337525
ENSG00000240692	NR4A1	1.11	1.7	1.96	2.64	2.68	3.63	1.23178	8.18e-05	12	52022832	52059507
ENSG00000240694	LINC00839	1.4	1.45	1.18	3.2	3.26	2.47	1.24297	8.22e-05	10	42475480	42495337
ENSG00000240695	SESN3	0.18	0.04	0.2	0.24	0.2	0.34	2.31834	8.24e-05	11	95165513	95232541
ENSG00000240698	PRKG1	1.13	1.25	1.79	0.52	0.45	0.84	-1.64305	8.58e-05	10	50990888	52298423
ENSG00000240704	C4orf19	1.81	2.17	1.45	0.35	0.4	0.3	-1.85541	8.69e-05	4	37453925	37623495
ENSG00000240707	DAW1	0.58	0.78	0.35	2.89	1.96	2.1	2.0586	8.91e-05	2	227871054	227924344
ENSG00000240708	NRP2	1.95	2.12	2.02	0.79	0.72	0.8	-1.38005	9e-05	2	205681990	205798133
ENSG00000240710	SLC38A4	1.09	0.55	0.99	0.29	0.08	0.18	-2.40214	9.11e-05	12	46764761	46832408
ENSG00000240713	F2RL2	0.89	0.55	0.74	1.4	1.74	1.99	1.3291	9.33e-05	5	76615482	76623413
ENSG00000240718	SPATC1L	0	0	0.29	1.39	1.41	1.36	3.99202	9.56e-05	21	46161148	46184476
ENSG00000240720	CPSF1P1	0	0	0	0.47	0.15	0.05	6.13997	9.57e-05	22	32269381	32273110
ENSG00000240721	TENT5A	0	0.01	0.04	0.21	0.17	0.35	3.93658	9.58e-05	6	81491439	81752774
ENSG00000240723	HOXD9	0	0	0	0.42	0.28	0.61	5.96273	9.58e-05	2	176122719	176124937
ENSG00000240724	CGREF1	1.87	1.96	1.42	0.16	0.47	0.45	-2.27581	9.66e-05	2	27098889	27119128
ENSG00000240729	NRN1	0	0	0	0.67	1.1	0.36	5.99307	9.99e-05	6	5997999	6007605
ENSG00000240731	MPZL3	0.14	0.21	0.04	0.43	0.48	1.05	2.45809	0.000100448	11	118226690	118252365
ENSG00000240733	HSPA2	1.41	1.73	1.21	0.49	0.28	0.26	-1.74443	0.000103186	14	64535905	64546173
ENSG00000240738	SLFN5	0.35	0.72	0.65	1.01	1.06	1.29	1.21275	0.000103979	17	35243071	35273655
ENSG00000240739	OR7E10P	1.07	1.37	0.74	0	0	0	-5.8949	0.000105222	8	12703066	12704056
ENSG00000240747	PRRX2	5.99	7.03	5.51	2	2.99	1.47	-1.35479	0.000106339	9	129665647	129722674
ENSG00000240750	TRIM71	0	0	0	0.06	0.09	0.1	5.93018	0.000107765	3	32817997	32897824
ENSG00000240751	MOCS1	0.35	0.83	0.52	1.44	1.52	1.23	1.58125	0.000110901	6	39899578	39934551
ENSG00000240752	ZNF711	1.47	1.46	1.61	0.45	0.64	0.63	-1.33116	0.000115842	X	85243991	85273362
ENSG00000240755	TMEM178B	0.01	0.02	0.03	0.12	0.64	0.18	3.11178	0.000117033	7	141074064	141480380
ENSG00000240758	MT1A	56.09	46.69	43.45	19.33	21.74	11.65	-1.2436	0.000126283	16	56638666	56640087
ENSG00000240759	ELOVL7	0.5	0.5	0.65	1.2	2.23	1.96	1.37284	0.000144019	5	60751791	60844274
ENSG00000240760	NEFL	0	0	0	0.21	0.27	0.26	5.85754	0.000145541	8	24950955	24956721
ENSG00000240761	IGSF10	0.03	0.02	0.06	0.18	0.35	0.59	2.63466	0.000146735	3	151425384	151461061
ENSG00000240764	INA	0	0	0	0.21	0.21	0.24	5.8534	0.000147277	10	103277138	103290346
ENSG00000240766	LINC00664	0.06	0.23	0.09	0.44	0.79	1.02	2.71081	0.000150132	19	21483374	21503238
ENSG00000240767	KCNJ15	1.79	2.2	1.08	0.14	0.2	0.15	-1.51043	0.000154893	21	38155549	38307357
ENSG00000240770	GAL	0.57	1.09	1.63	6.27	4.31	3.05	2.24986	0.000162535	11	68683779	68691175
ENSG00000240771	LINC02984	0.02	0.03	0.04	0.27	0.42	0.87	3.41774	0.000163617	8	53493523	53524336
ENSG00000240772	SERPINF1	2.38	1.72	2.13	5.27	4.41	5.83	1.52736	0.000164889	17	1762029	1777565
ENSG00000240774	SAMD5	0.66	0.89	0.86	0.24	0.3	0.31	-1.37003	0.000166817	6	147508690	147737547
ENSG00000240775	SLC1A3	0	0	0	0.53	0.76	0.15	5.85438	0.00016758	5	36596588	36688334
ENSG00000240776	DUSP4	0.11	0.04	0.14	0.57	0.34	0.36	2.23605	0.000168198	8	29333064	29350684
ENSG00000240777	MOXD1	0.08	0.09	0.41	1.28	0.59	0.63	2.7359	0.000170361	6	132296055	132401475
ENSG00000240785	LEF1	1.18	1.2	2.75	2.63	3.09	3.37	1.62917	0.000171795	4	108047545	108168956
ENSG00000240787	ZCCHC12	0	0.04	0	0.25	0.56	0.66	5.41617	0.000176537	X	118823824	118826968
ENSG00000240790	GPR27	0	0	0	0.32	0.19	0.3	5.82667	0.000177157	3	71753855	71756496
ENSG00000240791	GALNT13	0	0	0	0.26	0.39	0.13	5.82242	0.000177308	2	153871922	154453979
ENSG00000240792	IL17REL	0.19	0.24	0.08	0.78	0.4	0.49	1.85696	0.000178324	22	49991811	50012765
ENSG00000240793	RASL10B	0.17	0.53	0.35	1.19	1.57	0.94	1.8022	0.000182607	17	35731639	35743521
ENSG00000240796	OAS2	0.33	0.23	0.29	0	0	0.02	-5.33121	0.00018465	12	112978395	113011723
ENSG00000240801	EYA4	0	0	0	0.49	0.18	0.21	5.83662	0.000186268	6	133240514	133532128
ENSG00000240803	CELF2	0.05	0.01	0.01	0.44	0.15	0.48	3.77464	0.000188409	10	10798397	11336675
ENSG00000240804	RAC2	0.7	0.17	0.28	1.94	1.6	2.05	2.42132	0.000189263	22	37225270	37259594
ENSG00000240808	GABRA2	0	0	0	0.2	0.1	0.45	5.83525	0.00018989	4	46243548	46475230
ENSG00000240809	FAM153CP	0.89	1.76	1.24	0.03	0.17	0.26	-2.64854	0.00019997	5	178006348	178086529
ENSG00000240813	ABTB1	1.11	3.1	1.87	3.06	2.79	1.91	1.29686	0.000200073	3	127672935	127680926
ENSG00000240821	CCKAR	0	0	0	0.32	0.38	0.57	5.79905	0.000200343	4	26481396	26490484
ENSG00000240823	TMEM179	0.13	0.1	0	0.64	0.54	0.28	3.27566	0.000200813	14	104474678	104605647
ENSG00000240824	TGFBR3	0.88	0.27	0.07	0.42	0.59	2.42	2.19579	0.000211568	1	91680343	91906335
ENSG00000240827	ESPN	0.66	1.24	0.59	3.24	2.34	2.69	1.4792	0.000212946	1	6424776	6461367
ENSG00000240828	ASXL3	0.02	0	0	0.11	0.15	0.31	5.3689	0.000219446	18	33578219	33751195
ENSG00000240837	PPP2R2B	0.1	0	0	0.79	0.37	0.62	4.236	0.000219474	5	146580742	147084784
ENSG00000240842	GAB1	1.74	1.86	2	0.2	0.41	2	-1.58534	0.000223086	4	143336876	143474565
ENSG00000240846	HPGD	0.06	0.12	0.15	1.22	0.41	1.08	3.51384	0.00022461	4	174490175	174523154
ENSG00000240847	LINC02057	2.13	2.24	1.84	5.1	6.8	5.55	1.63367	0.000227523	5	61201304	61304811
ENSG00000240849	PROKR1	0.23	0.1	0.2	0	0	0	-5.75085	0.000231746	2	68643579	68658251
ENSG00000240853	LCN2	0	0.14	0.24	3.11	2.21	0.97	4.17346	0.000233225	9	128149071	128153453
ENSG00000240854	DIO3OS	0.49	0.21	1	2.66	2.51	1.88	2.0771	0.000233659	14	101552221	101620355
ENSG00000240857	RRAGD	0.68	1.24	0.57	0.95	2.19	2.08	1.59602	0.000235742	6	89364616	89412273
ENSG00000240859	AADAC	0.04	0	0	0.31	0.83	1.18	5.34404	0.000255987	3	151814073	151828488
ENSG00000240861	RHBDL2	2.3	2.45	1.92	0.31	0.32	1.39	-1.93961	0.000258485	1	38885807	38941830
ENSG00000240863	PLAT	0.47	0.74	0.81	1.71	1.63	1.03	1.53711	0.000259822	8	42174718	42207709
ENSG00000240864	HOXA5	0.24	0.11	0.05	0.82	0.73	1.44	2.97486	0.000263994	7	27141052	27143681
ENSG00000240868	MAGEE1	0	0	0	0.12	0.15	0.27	5.74754	0.000271088	X	76427710	76431342
ENSG00000240869	APBA2	0.05	0.08	0	0.37	0.37	0.57	3.50655	0.000271637	15	28884483	29118315
ENSG00000240870	HNMT	1.86	2.82	1.79	4.78	6.77	6.56	1.42196	0.000278207	2	137964020	138016364
ENSG00000240871	FRMD3	0.58	1.07	0.34	1.01	1.05	1.17	1.2717	0.000285109	9	83242990	83538546
ENSG00000240873	LINC02904	0	0.07	0.06	2.63	1.08	0.36	4.73962	0.000286532	8	143039209	143060684
ENSG00000240874	OSR2	1.19	1.05	0.69	2.68	1.98	2.35	1.4958	0.000288678	8	98944403	98952104
ENSG00000240875	FOXG1	0	0	0	0.17	0.18	0.2	5.70042	0.000302833	14	28764329	28770277
ENSG00000240877	LINC02972	5.24	4.05	5.22	1.04	1.59	1.98	-1.65363	0.000309894	12	8788253	8795789
ENSG00000240881	MIR4500HG	0.96	0.31	0.55	0	0.04	0	-5.23606	0.000310938	13	87427214	87674235
ENSG00000240882	ANKRD20A3P	0.27	0.1	0.68	0	0.04	0	-4.31833	0.00031301	9	66083960	66152966
ENSG00000240888	C3orf80	0.2	0.09	0.79	0	0	0	-5.78577	0.000314732	3	160225422	160228213
ENSG00000240889	C5	1.31	1.27	0.9	0.27	0.42	0.59	-1.34982	0.00032043	9	120932987	121075195
ENSG00000240890	GABRD	0.71	0.77	0.41	3.21	2.19	1.78	1.78761	0.00032088	1	2019329	2030758
ENSG00000240891	MYO7A	0.45	0.85	0.51	0.12	0.11	0.23	-1.9078	0.000327647	11	77128246	77215241
ENSG00000240893	FOXO1	0.82	1.02	1.23	0.21	0.39	0.53	-1.32715	0.000334633	13	40555667	40666641
ENSG00000240895	NYAP1	0.22	0.07	0.33	0.95	0.62	0.38	2.24977	0.000336216	7	100483927	100494802
ENSG00000240898	CNIH2	3.03	3.07	3.37	6.21	6.19	4.8	1.256	0.000352419	11	66278175	66285301
ENSG00000240902	PLIN4	0.24	0.28	0.28	0.65	0.65	0.55	1.37176	0.000361742	19	4502192	4518486
ENSG00000240905	PLA2R1	0.14	0.23	0.05	0.54	0.42	0.68	2.15931	0.000369739	2	159932006	160062615
ENSG00000240912	GNG4	0	0.06	0.01	1.45	0.29	0.4	4.55539	0.000384137	1	235547685	235650754
ENSG00000240914	STON1	0.66	0.66	0.74	0.35	0.22	0.28	-1.75899	0.000386856	2	48529383	48598513
ENSG00000240915	TXNIP	0.37	0.22	0.12	0.92	0.78	0.91	2.14544	0.000391567	1	145992435	145996579
ENSG00000240919	ABCB1	0	0	0.13	0.36	0.73	0.47	5.23637	0.000408534	7	87503017	87713323
ENSG00000240922	ANKS1B	0.39	2.96	1.61	1.13	2.25	2.94	1.57783	0.000410816	12	98726457	99984936
ENSG00000240925	MIR3142HG	1.78	0.88	0.71	2.05	2.7	3.21	1.35766	0.000413142	5	160438594	160487426
ENSG00000240927	STX16-NPEPL1	0	0.25	0	1.06	0.58	1.23	5.24685	0.000414111	20	58651434	58715410
ENSG00000240934	CXCL2	2.63	2.24	5.63	5.62	7.83	6.34	1.23297	0.000449312	4	74097040	74099196
ENSG00000240935	CNTNAP2	0	0.01	0	0.11	0.19	0.26	5.18404	0.000456243	7	146116002	148420998
ENSG00000240936	PITX2	0	0	0	0.34	0.24	0.36	5.60444	0.000474689	4	110617423	110642123
ENSG00000240940	RAB39A	2.65	3.44	3.82	1.55	1.2	1	-1.25274	0.00049084	11	107928448	107963482
ENSG00000240950	HS3ST3A1	0.1	0	0.16	0.38	0.69	0.14	4.58279	0.000505558	17	13494032	13601929
ENSG00000240951	HLA-DOA	0	0.02	0	0.3	0.87	0.85	5.13408	0.000505741	6	33004182	33009591
ENSG00000240954	EYA1	0	0	0	0.07	0.14	0.38	5.68344	0.000506842	8	71197433	71592025
ENSG00000240959	MARK1	0.08	0	0.2	0.29	0.3	0.52	2.99708	0.000510349	1	220528136	220664461
ENSG00000240960	PLEKHM1P1	0.04	0.05	0	0.29	0.26	0.54	3.6562	0.000514361	17	64785259	64829208
ENSG00000240961	LOX	0.67	0.6	0.61	1.69	1.05	1.81	1.22907	0.000519808	5	122063195	122078413
ENSG00000240963	MSX1	1.73	0.32	0.69	2.23	2.49	1.13	1.76929	0.000522022	4	4859665	4863936
ENSG00000240964	PGBD5	0.01	0.03	0.02	0.27	0.08	0.63	2.92175	0.000527436	1	230314490	230426332
ENSG00000240966	TUSC3	0.46	0.32	0.22	0.76	1.17	1.11	3.00598	0.000527705	8	15417215	15766649
ENSG00000240970	LRRC61	0.08	0.22	0.31	0.92	1.28	0.76	2.52256	0.000529141	7	150323263	150338156
ENSG00000240972	FRG1CP	4.34	2.49	4.12	0.86	0.42	0.74	-2.23914	0.000538237	20	28580709	28602664
ENSG00000240973	JPH1	0	0	0	0.69	0.11	0.42	5.59282	0.000543862	8	74234700	74321540
ENSG00000240974	HHIPL1	0.27	0.83	0.59	1.27	1.01	1.18	1.24703	0.000550644	14	99645129	99680569
ENSG00000240975	SNX18P3	4.8	4.42	4.16	0.6	1.84	0.62	-1.96698	0.000567164	9	38567377	38568211
ENSG00000240977	PPP1R3F	0.68	0.68	1.07	1.63	1.71	1.61	1.34268	0.000569075	X	49269793	49301461
ENSG00000240980	AKAP7	1.79	2.01	2.17	0.71	1.05	0.73	-1.3658	0.000592618	6	131135467	131283535
ENSG00000240983	GRAMD2B	0.45	1.22	0.78	0.03	0.13	0	-3.59428	0.000597132	5	126360132	126496494
ENSG00000240990	RBM5-AS1	0.94	1.48	0.83	0.25	0	0	-3.6525	0.000601747	3	50099603	50100988
ENSG00000240991	RTN1	0	0	0	0.11	0.18	0.65	5.6233	0.000605402	14	59595976	59870776
ENSG00000240992	TLL1	0.18	0.2	0	0.39	0.54	0.39	2.94654	0.000607125	4	165873237	166104457
ENSG00000240993	ACSBG1	0.92	1.6	1.83	0.42	0.09	0.02	-2.96641	0.000609939	15	78167468	78245688
ENSG00000240995	SPTLC3	1.01	0.11	0.53	1.59	0.35	1.09	1.96573	0.000621274	20	13008972	13169103
ENSG00000240996	PLCXD2	0.23	0.44	0.14	0.46	0.57	0.53	1.37646	0.000631508	3	111674676	111846447
ENSG00000240997	SCN3A	0.09	0.27	0.34	0	0.01	0.05	-3.60814	0.000654758	2	165087526	165204050
ENSG00000241002	ELAPOR2	0.3	0.03	0.02	0.78	0.29	0.39	3.33415	0.000657469	7	86876906	87059654
ENSG00000241003	SERPINB2	0	0.28	0.21	0.69	1.04	1.02	2.69674	0.000666054	18	63871692	63903888
ENSG00000241007	MAGEA1	0.35	0.59	0.56	1.69	1.65	1.31	1.79326	0.000679044	X	153179284	153183880
ENSG00000241008	PHYHD1	0	0.04	0	1.54	0.47	0.57	5.05342	0.000702929	9	128920966	128942041
ENSG00000241011	C10orf53	0	0	0	0.16	0.12	0.34	5.53905	0.000704955	10	49679651	49710261
ENSG00000241014	SYT5	1.9	1.08	0.73	4.74	1.63	1.71	1.49782	0.000706353	19	55171196	55180289
ENSG00000241015	MHENCR	1.46	0.73	1.28	3.59	3.47	1.94	1.48	0.000706495	20	63627179	63628824
ENSG00000241018	ALMS1-IT1	1.11	1.39	1.48	0.33	0.06	0.5	-2.06621	0.000712647	2	73456764	73459482
ENSG00000241020	TUSC1	1.07	1.53	1.4	2.79	3.04	3.11	1.31119	0.000713526	9	25676969	25678444
ENSG00000241022	SLC26A1	0.36	0.32	0.83	1.15	0.99	2.44	1.43657	0.000746869	4	979073	993440
ENSG00000241026	SMOC1	0.02	0.25	0.1	0.53	0.32	0.21	3.08442	0.000771051	14	69854131	70032366
ENSG00000241030	POU3F2	0.01	0	0	0.09	0.14	0.26	5.06036	0.000777575	6	98834574	98839458
ENSG00000241032	KIT	1.02	1.22	0.92	0.43	0.49	0.89	-1.24234	0.000802596	4	54657267	54740783
ENSG00000241035	TNFRSF6B	0.78	0.29	0.56	2.58	2.28	1.35	2.13215	0.000819729	20	63696652	63698684
ENSG00000241037	PPP1R14C	0.03	0.12	0.17	0.77	0.73	0.43	2.77742	0.00082851	6	150143044	150250392
ENSG00000241042	HOOK1	0.05	0	0.04	0.27	0.22	0.41	3.15499	0.000848146	1	59814786	59876322
ENSG00000241045	POU2F2	0.33	0.07	0.07	0.61	0.58	1.11	2.08451	0.000857862	19	42086110	42196585
ENSG00000241048	BEND4	0	0	0	0.03	0.04	0.12	5.52738	0.000860623	4	42110853	42152878
ENSG00000241052	HOXA6	0.28	0.14	0	1.63	1.08	1.24	3.5808	0.000900083	7	27145396	27150603
ENSG00000241054	MATK	0.04	0	0.12	1.74	1.19	0.28	4.42896	0.000906205	19	3777970	3802129
ENSG00000241057	CCDC169	2.39	1.36	0.91	0.29	0.18	0.49	-2.10118	0.000911011	13	36222008	36297840
ENSG00000241058	FOXB1	0	0	0	0.05	0.22	0.57	5.55451	0.000911156	15	60004234	60061730
ENSG00000241059	UGT8	0.02	0	0.06	0.14	0.33	0.47	3.63007	0.000911686	4	114598770	114678225
ENSG00000241061	COL6A3	0.99	0.99	1.51	0.26	0.2	0.42	-1.26523	0.000911738	2	237324003	237414328
ENSG00000241064	C17orf107	0.5	0.56	0.71	1.48	1.49	0.94	1.37764	0.00091224	17	4899418	4902934
ENSG00000241067	RADIL	0.03	0.12	0.22	0.88	0.36	0.65	2.6346	0.000922051	7	4797055	4883716
ENSG00000241069	KIF21B	0.02	0.02	0.05	0.29	0.22	0.1	2.77178	0.000923531	1	200969390	201023714
ENSG00000241073	FREM2	0.01	0	0.02	0.04	0.05	0.15	3.12688	0.00092857	13	38687077	38887131
ENSG00000241074	NPTX2	0	0	0	0.17	0.12	0.35	5.48323	0.000928875	7	98617285	98629869
ENSG00000241081	SH3RF3	0.72	1.34	0.83	0.47	0.29	0.33	-1.26059	0.000937471	2	109129205	109504634
ENSG00000241082	PRR29	0	0	0	0.11	0.46	0.27	5.49493	0.000946198	17	63998351	64004305
ENSG00000241088	ERICD	0.72	0.58	0.7	1.65	1.74	1.58	1.44626	0.000963613	8	140636281	140638283
ENSG00000241095	LINC00668	0.38	0	0.2	0.59	1.01	0.86	3.59454	0.000969076	18	6919496	6929966
ENSG00000241097	CD302	0.03	0.09	0.14	0.42	0.43	0.39	2.36777	0.00097826	2	159768628	159798255
ENSG00000241098	IGDCC4	0.04	0.12	0.02	1.17	0.21	0.21	2.50071	0.000995037	15	65381484	65422947
ENSG00000241101	GPC3	0	0	0	0.29	0.96	0.53	5.44373	0.00103615	X	133535745	133987100
ENSG00000241102	PDLIM3	0	0	0.01	0.67	0.85	1.14	4.95533	0.00104094	4	185500660	185535507
ENSG00000241103	COL14A1	0	0	0	0.12	0.11	0.06	5.43884	0.00105463	8	120059780	120373573
ENSG00000241104	CAMK2N2	1.9	1.23	1.59	3.86	3.58	2.76	1.25359	0.00107826	3	184259213	184261553
ENSG00000241105	METTL7B	1.12	0.59	1.03	2.17	2.96	2.31	1.57667	0.00108449	12	55681736	55684611
ENSG00000241106	CHRM3	0.55	0.85	1.34	0.07	0.67	0.4	-1.50477	0.00112985	1	239386565	239915452
ENSG00000241111	GAS1	0.02	0.03	0	0.38	0.32	0.15	4.35583	0.0011527	9	86944362	86947506
ENSG00000241112	SEL1L3	0.59	0.4	0.69	1.56	1.8	1.2	1.20002	0.0011716	4	25747433	25863760
ENSG00000241114	CAMSAP3	0.19	0.24	0.4	0.6	0.61	0.57	1.78439	0.00117417	19	7595863	7618304
ENSG00000241119	LRRC4B	0.78	0.46	0.44	1.4	1.21	0.79	1.4413	0.00117609	19	50516892	50568435
ENSG00000241120	TMOD1	0	0.27	0.36	0.56	0.84	1.09	2.25995	0.00117808	9	97501180	97601743
ENSG00000241123	TAPBPL	0.55	0.59	0.23	2.07	1.3	1.8	1.98794	0.00117888	12	6451690	6466517
ENSG00000253540	LINC00659	0.45	0.29	0.26	1.82	0.95	1.23	2.44117	0.00118542	20	62772980	62776996
ENSG00000253541	FAM131B	0.16	0.33	0.67	1.12	0.56	0.81	1.63701	0.00120311	7	143353400	143362770
ENSG00000253542	ILDR2	0.12	0	0.03	0.21	0.1	0.14	4.31706	0.00124797	1	166895711	166975540
ENSG00000253543	UPK1B	0.13	0.09	0.13	0.89	0.93	0.72	2.67116	0.00125749	3	119173517	119205143
ENSG00000253544	NELL2	0.07	0	0	0.19	0.32	0.33	4.9551	0.0012588	12	44508275	44921848
ENSG00000253545	PAX6	0	0	0.01	0.31	0.79	0.99	4.88243	0.00133771	11	31784779	31817961
ENSG00000253546	DMC1	4.67	2.19	3.45	0.55	0.68	0.38	-1.77296	0.00133896	22	38518948	38570204
ENSG00000253547	ACOT12	1.65	2	1.95	0.6	0.72	0.85	-1.62524	0.00134937	5	81329996	81394179
ENSG00000253548	AGTR1	0.06	0	0.05	0.2	0.53	0.51	3.84398	0.00135263	3	148697784	148743008
ENSG00000253549	ZBED10P	0	0.63	0.08	0.88	0.39	0.54	2.4091	0.00135293	7	150322639	150332721
ENSG00000253550	DDX60	0.94	0.98	0.86	0.8	0.25	0.87	-1.27074	0.00135935	4	168216291	168318883
ENSG00000253551	RND2	0.04	0.08	0	0.28	0.24	0.33	2.92506	0.00136502	17	43025231	43032041
ENSG00000253552	PIK3IP1	1.46	1.59	2.07	0.71	0.71	0.33	-1.42013	0.00137813	22	31281594	31292534
ENSG00000253553	EMSLR	1.25	1.22	1.69	0.7	0.33	0.81	-1.27208	0.0013885	7	101308270	101314800
ENSG00000253554	S1PR1	0.21	0.22	0.09	0.52	0.66	1	2.07576	0.00139141	1	101236865	101243713
ENSG00000253555	GPIHBP1	0.37	0.12	0.14	0.93	0.66	0.96	2.11559	0.00139276	8	143213218	143217170
ENSG00000253556	BTG2	0.51	1.07	0.53	1.22	1.74	1.42	1.33031	0.00140688	1	203305491	203309602
ENSG00000253557	PURPL	0	0	0	0.56	0.12	0.36	5.37831	0.00140743	5	27217714	27497871
ENSG00000253558	AASS	0.1	0	0.02	0.3	0.2	0.31	3.03746	0.00140754	7	122064583	122144308
ENSG00000253559	WDR31	1	0.69	0.81	0.19	0.26	0.41	-1.41849	0.00142214	9	113313222	113340298
ENSG00000253560	CALCB	0	0.59	0.26	2.13	1.58	1.15	2.76364	0.00146915	11	14904997	15082342
ENSG00000253561	SLC35F1	0.01	0.03	0	0.16	0.16	0.25	3.73416	0.00148715	6	117907264	118317676
ENSG00000253562	NDRG2	0.72	0.24	1.7	2.89	2.18	1.87	2.15268	0.0015428	14	21016763	21070872
ENSG00000253563	FAM50B	0	0	0.05	0.44	0.49	0.37	4.83831	0.00154884	6	3849373	3851320
ENSG00000253564	FGFBP3	1.69	1.36	1.85	0.72	0.53	0.59	-1.2869	0.00157241	10	91906584	91909486
ENSG00000253567	ADARB2	1.1	1.03	0.81	0.42	0.48	0.26	-1.29625	0.00158742	10	1177313	1737525
ENSG00000253568	ALDH3A1	0	0	0	0.31	0.42	0.25	5.3231	0.00161166	17	19737984	19748943
ENSG00000253569	C4orf48	13.34	14.01	13.02	32.06	32.37	14.22	1.2155	0.00161785	4	2041995	2043964
ENSG00000253570	SORBS2	0.45	2.17	1.95	0.01	0.05	0.25	-2.60942	0.00162906	4	185585444	185956652
ENSG00000253571	RGS16	0	0.11	0.06	0.61	0.37	0.36	3.1953	0.00166083	1	182598623	182604389
ENSG00000253572	ZNF714	0.22	0.26	0.18	0.4	0.79	0.63	1.95918	0.00166435	19	21082159	21125270
ENSG00000253573	TNNC1	7.22	4.4	5.25	1.52	1.55	1.89	-1.62488	0.00166441	3	52451100	52454041
ENSG00000253574	TRPM8	1.02	1	2.09	1.16	0.53	1.1	-1.43879	0.00167813	2	233917373	234019522
ENSG00000253576	CCDC103	1.11	1.76	1	4.17	2.72	1.55	1.44565	0.00169418	17	44899142	44905390
ENSG00000253577	LRCH2	0.01	0.05	0.01	0.09	0.1	0.53	3.34431	0.00171387	X	115110616	115234096
ENSG00000253578	TNFRSF9	0.42	0.27	0.25	0.43	0.55	0.68	1.46088	0.00172216	1	7915871	7943165
ENSG00000253579	PLEKHG4B	0.05	0.03	0.07	0.68	0.17	0.22	2.5502	0.00172717	5	92168	189972
ENSG00000253580	LINC00471	2.11	2.68	1.39	0.5	0.43	0.71	-1.78048	0.0017327	2	231508420	231514396
ENSG00000253581	RBM11	0	0	0	0.82	0.12	0.42	5.41657	0.00173635	21	14216130	14228372
ENSG00000253582	OPRL1	0.92	0.33	1	1.68	1.84	1.39	1.25147	0.0017925	20	64080082	64100643
ENSG00000253583	FMN2	0	0	0.01	0.21	0.14	0.22	4.90505	0.00180405	1	240014348	240475187
ENSG00000253584	KCNG3	0.93	0.99	0.91	0.43	0.1	0.36	-1.57146	0.00186203	2	42442017	42493982
ENSG00000253585	GLUD1P3	2.6	3.45	2.57	5.13	4.65	8.06	1.27184	0.00187092	10	73730562	73737790
ENSG00000253586	PELI2	0.04	0	0	1.03	0.33	0.23	3.54185	0.00196104	14	56117814	56301524
ENSG00000253587	TNFAIP8L3	1.39	2.48	1.68	0.46	0.79	0.43	-1.4753	0.00197306	15	51056598	51105276
ENSG00000253590	INPP5J	0.25	0.08	0.02	0.18	0.51	0.79	2.83501	0.00198381	22	31122731	31134697
ENSG00000253591	ZNF682	0.12	0.06	0	0.75	1.71	0.9	3.04222	0.00198723	19	19997058	20039505
ENSG00000253592	MYH3	0.55	0.54	1.02	0.08	0.13	0.06	-1.81041	0.00199169	17	10628526	10657309
ENSG00000253593	PAX3	0	0	0	0.31	0.25	0.45	5.31083	0.00199485	2	222199887	222298998
ENSG00000253595	GIPC3	0.27	0.54	0.61	0.91	1.05	1.01	1.24149	0.00208258	19	3585478	3593541
ENSG00000253596	DLGAP3	0.03	0.07	0.02	0.39	0.19	0.26	2.94737	0.00208428	1	34865436	34929650
ENSG00000253598	EMILIN3	0.03	0	0	0.27	0.2	0.16	4.2626	0.00210081	20	41359962	41366818
ENSG00000253600	INAVA	0.58	0.67	1.04	0.23	0.23	0.31	-1.51024	0.00210465	1	200891048	200915742
ENSG00000253602	GYPC	0	0	0	1.14	0.28	0.27	5.33747	0.00216476	2	126656133	126696667
ENSG00000253603	WIPF3	0.06	0	0	0.24	0.28	0.14	3.53897	0.00219328	7	29806486	29917061
ENSG00000253604	PPP1R14B-AS1	4.96	3.06	2.7	9.38	9.64	6.82	1.47676	0.00220052	11	64245838	64248221
ENSG00000253605	ZHX2	0.17	0.12	0.12	0.29	0.27	0.42	2.33233	0.00220628	8	122781655	122974510
ENSG00000253606	SLC38A3	0	0	0	0.59	0.11	0.4	5.26905	0.00220892	3	50205246	50221486
ENSG00000253607	CADM2	0.9	0.93	1.06	0.73	0.45	0.6	-1.86879	0.00221439	3	84958989	86074429
ENSG00000253608	LINC00310	0	0.23	0	0.98	1.15	0.99	4.19672	0.00221736	21	34157724	34190244
ENSG00000253610	SYN1	0.62	0.08	0.12	0.61	0.61	0.56	2.07708	0.00222359	X	47571901	47619857
ENSG00000253611	ZDHHC11B	0.95	0.78	1.07	0.16	0.62	0.76	-1.34549	0.00223221	5	710355	784729
ENSG00000253612	RAB43P1	0	0	0.85	1.77	2.64	3.44	3.45999	0.00225336	16	46626404	46626992
ENSG00000253613	PRICKLE2	0.19	0.2	0.23	0.32	0.05	0.03	-1.91978	0.00230944	3	64092236	64445476
ENSG00000253614	EHD3	0.13	0.07	0.11	0.33	0.37	0.34	1.91797	0.00231164	2	31234152	31269451
ENSG00000253615	CLIC3	1.71	1.03	1.33	2.63	5.23	3.5	1.66669	0.00236876	9	136994608	136996568
ENSG00000253616	MAF	0.01	0	0.02	0.07	0.14	0.6	3.73506	0.00241437	16	79585843	79600737
ENSG00000253617	FGF14	0.46	0.3	0.26	0.07	0.13	0.19	-1.28164	0.00253691	13	101710804	102402457
ENSG00000253618	HMCN1	0.7	0.26	0.12	0.03	0.09	0.37	-1.73172	0.00254363	1	185734391	186190949
ENSG00000253619	SLC7A8	0	0	0	0.17	0.4	0.19	5.26574	0.00256997	14	23125295	23183674
ENSG00000253620	SIX2	0	0.08	0	0.56	0.35	0.22	4.1452	0.00257444	2	45005182	45009452
ENSG00000253621	TCHH	0.08	0.03	0.1	0.27	0.14	0.41	1.96696	0.00258144	1	152106317	152115444
ENSG00000253622	HOXA-AS3	0.09	0	0.26	0.61	0.71	0.57	2.59185	0.00258642	7	27129977	27155928
ENSG00000253623	NMU	0	0	0	0.86	0.34	1.24	5.22977	0.00262086	4	55595229	55636698
ENSG00000253625	ZNF718	0.3	0.34	0.39	0.82	1.14	1.17	1.4314	0.00264278	4	124501	202303
ENSG00000253626	CARD6	0.16	0.35	0.18	0.58	0.59	0.64	1.56457	0.00265083	5	40841308	40860175
ENSG00000253627	PKP1	0.06	0.14	0.1	0.63	0.15	0.21	2.25117	0.00274865	1	201283452	201332993
ENSG00000253628	SLC16A7	0.12	0.41	0.11	0.26	0.03	0.1	-1.95394	0.00279119	12	59596029	59789855
ENSG00000253629	TRPV6	0.47	0.29	0.6	0.22	0	0	-4.04941	0.00285307	7	142871208	142885745
ENSG00000253630	HOXA13	0.18	0	0	0.36	0.1	0.13	4.19834	0.00285351	7	27193503	27200091
ENSG00000253631	TMEM117	0.48	1.02	1.02	0.25	0.22	0.18	-1.83871	0.00286644	12	43835967	44389762
ENSG00000253632	MT-TN	0	0	0	0	0	0	1.79125	0.00294479	MT	5657	5729
ENSG00000253633	EN2	0.35	0.15	0.24	1.12	0.46	0.61	1.69874	0.00297167	7	155458129	155464831
ENSG00000253634	MAGEA6-DT	0.16	0.11	0.19	0.88	1.12	1.46	3.02561	0.00302488	X	152769764	152792268
ENSG00000253635	GABRB3	0	0.02	0	0.26	0.08	0.26	4.65272	0.0030364	15	26543552	26939539
ENSG00000253636	FLG-AS1	0.42	0.57	0.34	0.63	0.78	1.75	1.53127	0.00310722	1	152168125	152445456
ENSG00000253637	MCEE	9.31	4.85	4.38	2.33	2.92	1.32	-1.43795	0.00310891	2	71109684	71130239
ENSG00000253638	KRT32	0.07	0.04	0.12	0.86	0.46	0.24	2.94628	0.00320095	17	41459513	41467386
ENSG00000253639	COLEC12	0.04	0.04	0.05	0.27	0.14	0.21	2.34194	0.00325732	18	316737	500722
ENSG00000253641	KLRG2	0	0	0	0.32	0.15	0.22	5.15498	0.00326476	7	139452690	139483673
ENSG00000253642	VPS37D	0.39	0.15	0.25	0.9	0.67	1.5	2.13341	0.00330132	7	73667831	73672112
ENSG00000253643	EGLN3	0	0	0	0.47	0.1	0.28	5.13893	0.00330609	14	33924227	34462774
ENSG00000253644	ALDH1A1	0.09	0	0	0.45	0.45	0.35	3.68497	0.00338223	9	72900671	73080442
ENSG00000253645	NTF4	2.17	1.31	2.86	0.58	0.79	0.82	-1.46424	0.00342527	19	49061066	49065076
ENSG00000253646	HOXA11-AS	0.12	0	0.14	0.85	0.86	1.38	3.283	0.00343837	7	27184507	27189298
ENSG00000253647	SYNPO2	0.08	0.09	0.06	0.25	0.28	0.25	1.68768	0.0034586	4	118850688	119061247
ENSG00000253648	CCDC180	1.43	1.41	0.94	0.2	1.04	0.34	-1.4897	0.00347623	9	97307304	97378751
ENSG00000253649	KIAA1755	0.03	0	0	0.41	0.22	0.11	4.66448	0.00350036	20	38210503	38260772
ENSG00000253650	KIAA0408	0.46	0.86	0.53	0.07	0.59	0	-2.30989	0.00367061	6	127438406	127459389
ENSG00000253651	GABBR2	0.08	0.07	0.12	0.29	0.2	0.7	1.90622	0.00369845	9	98288109	98708935
ENSG00000253652	CD14	0.62	0.28	0.51	1.07	1.54	1.46	1.76009	0.0037198	5	140631728	140633700
ENSG00000253653	SPDYE11	0.18	0.05	0.5	0	0	0	-5.14218	0.0038	7	73047862	73057911
ENSG00000253654	ANKRD20A4P	0.32	0.52	0.1	0.03	0	0.09	-2.85224	0.00385474	9	64369675	64438574
ENSG00000253655	ZNF559-ZNF177	0	0.31	0	0.81	1.34	2.51	4.61495	0.0038548	19	9324174	9382617
ENSG00000253656	NR4A3	0.09	0.08	0.03	0.27	0.29	0.19	2.215	0.00386967	9	99821855	99866891
ENSG00000253657	GYG2	0.07	0	0	0.32	0.62	0.2	3.68479	0.003926	X	2828822	2882820
ENSG00000253658	PDE9A	0	0	0.25	0.66	0.2	0.75	4.07723	0.00395158	21	42653621	42775509
ENSG00000253659	KRT17	2.54	3.86	1.46	0.78	0.46	0.57	-1.78368	0.00401389	17	41619442	41624842
ENSG00000253660	AMPH	0	0	0	0.29	0.1	0.3	5.10888	0.004022	7	38383704	38631420
ENSG00000253661	ALOX5AP	2.93	3.76	4.17	0.87	1.38	1.12	-1.52889	0.00411405	13	30713478	30764426
ENSG00000253663	ELAVL2	0	0	0	0.1	0.05	0.53	5.14527	0.00414367	9	23690104	23826337
ENSG00000253664	NLGN1	0.12	0.03	0.25	0.11	0.36	0.75	2.69521	0.00419365	3	173396284	174294372
ENSG00000253665	NXPH3	0.63	0.61	0.68	0.1	0.29	0.06	-1.85565	0.0041988	17	49575871	49583827
ENSG00000253666	SNCB	0.51	0.25	0.68	1.66	1.5	1.11	1.99638	0.00421587	5	176620082	176630556
ENSG00000253667	RPL7P50	2.37	2.6	0.99	0	0	0.58	-3.32155	0.00423455	19	6593329	6594055
ENSG00000253668	UCN2	1.32	1.19	1.1	0	0.37	0.34	-2.2154	0.00427099	3	48561718	48563781
ENSG00000253669	WFIKKN1	0.23	0.18	0.39	0.81	0.59	0.74	1.48953	0.0042758	16	629239	634117
ENSG00000253670	SLC16A10	0	0.12	0.01	0.16	0.07	0.13	4.06623	0.00433902	6	111087503	111231194
ENSG00000253671	C16orf46	1.63	1.56	0.71	3.06	1.81	2.51	1.66777	0.00443711	16	81053497	81077267
ENSG00000253672	NYNRIN	0.03	0.02	0.03	0.1	0.13	0.17	2.42946	0.00444388	14	24399003	24419283
ENSG00000253673	FZD9	0.16	0.07	0.13	0.66	0.47	0.48	2.23158	0.0044892	7	73433778	73436120
ENSG00000253674	ZNF137P	0.07	0.14	0.08	0.33	0.52	0.81	2.64657	0.00449473	19	52592038	52597345
ENSG00000253675	IGDCC3	0	0	0	0.54	0.32	0.11	5.03571	0.00459359	15	65327127	65378002
ENSG00000253676	SP2-AS1	2.5	3.23	1.84	0.53	0.58	1.39	-1.42921	0.00465223	17	47897330	47941410
ENSG00000253677	ST6GALNAC3	0	0	0	0.31	0.01	0.52	5.16011	0.00474068	1	76074746	76634603
ENSG00000253678	PABPC4L	0	0	0	0.06	0.09	0.09	5.01929	0.00480372	4	134196333	134201789
ENSG00000253679	HAS2-AS1	2.96	2.41	2.97	0.77	1.34	1	-1.34676	0.00481841	8	121639293	121994185
ENSG00000253680	ZNF117	0.42	0.54	0.48	0.1	0.07	0.37	-1.48141	0.00485758	7	64971772	65006684
ENSG00000253681	PCDHB8	0.46	0.53	0.52	0.12	0.09	0.11	-2.12648	0.00487468	5	141177790	141180539
ENSG00000253682	TPD52L1	0.53	1.45	0.26	1.36	2.5	1.95	2.08583	0.00487656	6	125119049	125264407
ENSG00000253683	BCL11A	0.01	0	0.03	0.19	0.28	0.58	3.95508	0.00488429	2	60450520	60554467
ENSG00000253684	OGDHL	0.72	0.03	0.02	0.57	0.45	0.33	2.33903	0.00488729	10	49734641	49762379
ENSG00000253685	MAGED4	0.04	0.31	0	0.67	0.39	0.1	3.1383	0.00493164	X	52184876	52192268
ENSG00000253686	SELE	0.53	0.39	0.46	0.11	0.13	0.16	-1.79987	0.00498557	1	169722640	169764705
ENSG00000253687	CAND2	0.05	0.17	0.12	0.38	0.61	0.33	1.84307	0.00500952	3	12796472	12834804
ENSG00000253688	COL25A1	0	0	0	0.09	0.07	0.15	5.01837	0.00514123	4	108808725	109302752
ENSG00000253690	EN1	2	1.19	1.69	0.57	0.45	0.55	-1.24298	0.00517279	2	118842171	118847648
ENSG00000253691	CNTN1	0.01	0	0.05	0.09	0.14	0.37	3.47917	0.00517589	12	40692439	41072415
ENSG00000253692	JPH3	0.09	0.04	0.02	0.34	0.17	0.22	2.4978	0.00524622	16	87601835	87698156
ENSG00000253693	RASGEF1B	0	0	0	0.13	0.22	0.43	5.0642	0.00526758	4	81426393	82044244
ENSG00000253695	HHIPL2	1.57	1.08	1.45	0.58	0.5	0.93	-1.27433	0.00527715	1	222522258	222548104
ENSG00000253696	DAAM2	0.04	0.05	0.01	0.28	0.18	0.08	2.71501	0.00534269	6	39792298	39904877
ENSG00000253697	ARC	1.03	0.06	0.89	0.79	0.32	0.61	1.9503	0.00535975	8	142611049	142614479
ENSG00000253698	ELOVL4	0	0	0	0.12	0.19	0.08	5.01264	0.00536122	6	79914814	79947553
ENSG00000253699	C14orf132	0.02	0.29	0.02	0.35	0.13	0.4	2.18128	0.00537771	14	96039362	96093971
ENSG00000253702	ODF3B	4.33	2.03	4.1	0.57	1.15	0.38	-1.7841	0.00538392	22	50529710	50532506
ENSG00000253703	HLA-F	1.16	0.47	0.22	0.65	1.96	1.5	2.14782	0.0054592	6	29722775	29738528
ENSG00000253704	C1QL4	1.53	1.33	1.62	0.6	0.6	0.43	-1.31056	0.00546463	12	49332409	49337188
ENSG00000253706	MBNL1-AS1	0.06	0.11	0.13	0.17	0.32	0.36	1.78624	0.00558279	3	152245262	152269590
ENSG00000253707	ECEL1	0.22	0.03	0.07	0.48	0.69	0.29	2.73987	0.00559171	2	232479827	232487834
ENSG00000253708	WNT4	0.8	0.23	0.26	0.83	1.26	1.09	1.32618	0.00560431	1	22117313	22143969
ENSG00000253709	STON2	0	0.01	0.01	0.08	0.03	0.26	3.46967	0.00560707	14	81260652	81436465
ENSG00000253710	CDC42EP5	0.79	1.32	0.84	2.71	3.26	4.65	1.6191	0.00574453	19	54465026	54473296
ENSG00000253711	VNN1	0.1	0.15	0.17	0.4	0.37	0.49	1.73297	0.00580192	6	132680849	132714055
ENSG00000253712	SOGA3	1.08	1.76	1	0.15	0.75	0.69	-1.38169	0.00580832	6	127472806	127519335
ENSG00000253713	CSF2	0.74	0.58	1.13	3.73	2.74	1.54	1.8874	0.00582137	5	132073789	132076170
ENSG00000253714	FXYD1	2.03	1.46	2.54	0	0.21	0	-4.41666	0.00586479	19	35138824	35143109
ENSG00000253715	NHSL2	0.05	0.04	0.13	0.25	0.17	0.52	1.82812	0.00593105	X	71910845	72161750
ENSG00000253716	WDR97	0.1	0.05	0.21	0.34	0.22	0.5	1.93116	0.00596575	8	144107726	144118328
ENSG00000253717	PCDH10	0	0	0.03	0.18	0.19	0.03	3.61422	0.00597337	4	133149294	133208606
ENSG00000253719	SYK	0	0	0.87	0.18	0.2	0.12	3.24517	0.00603337	9	90801787	90898549
ENSG00000253720	SELPLG	0.2	0.17	0.18	0.71	0.77	0.56	2.04859	0.00604353	12	108621895	108633894
ENSG00000253721	NAP1L3	0	0	0	0.09	0.31	0.06	5.05109	0.00606587	X	93670930	93673578
ENSG00000253722	PLA2G7	0.04	0.1	0	0.41	0.31	0.57	3.39922	0.00608175	6	46704201	46735693
ENSG00000253723	BEND7	0.13	0.03	0.08	0.41	0.24	1.08	2.49242	0.00610944	10	13438484	13529014
ENSG00000253725	SLC13A4	0.02	0.41	0.18	0.49	0.69	0.6	2.85537	0.0061303	7	135681231	135729258
ENSG00000253726	PAIP2B	0.62	0.47	0.47	0.13	0.28	0.19	-1.25724	0.00626159	2	71182738	71227103
ENSG00000253728	PKHD1L1	0	0.02	0.01	0.04	0.06	0.07	2.6298	0.00629342	8	109362461	109537207
ENSG00000253729	WNK3	0.02	0	0	0.05	0.2	0.08	3.56577	0.00630844	X	54192823	54358642
ENSG00000253730	PLSCR4	0.17	0.22	0.85	0.69	0.57	1.34	1.78269	0.00647603	3	146192335	146251179
ENSG00000253731	ZNF418	0.8	0.6	0.7	1.24	1.89	1.05	1.26105	0.00656788	19	57921882	57935402
ENSG00000253732	ADAMTS7	0.34	0.41	0.21	0.07	0.29	0.1	-1.90584	0.00658375	15	78759206	78811464
ENSG00000253733	CCDC144A	0.16	0.24	0.42	0.04	0	0.12	-2.07551	0.00668927	17	16689537	16777881
ENSG00000253734	SOCS1	0.58	1.18	0.62	2.24	2.43	1.23	1.54393	0.00675495	16	11254417	11256204
ENSG00000253735	ZYG11A	0.02	0	0	0.1	0.15	0.1	4.41752	0.0067828	1	52842511	52894998
ENSG00000253736	ASB2	0.82	1.39	0.61	0.29	0.27	0.38	-1.64273	0.00681939	14	93934166	93976739
ENSG00000253737	KIAA0040	0.21	0.23	0.3	0.58	0.95	0.43	1.35187	0.00684446	1	175156986	175192999
ENSG00000253738	CXXC4	0.26	0.18	0.23	0.02	0.08	0.06	-2.41777	0.00694746	4	104468308	104494901
ENSG00000253739	ALPG	0.49	0.59	0.49	0.18	0.08	0.03	-2.26095	0.00708096	2	232406844	232410714
ENSG00000253740	TRAM1L1	0	0.04	0.08	0.46	0.42	0.2	3.38618	0.00718926	4	117083554	117085576
ENSG00000253741	KLHL6	0.05	0	0.06	0.27	0.17	0.26	3.1096	0.00720799	3	183487551	183555706
ENSG00000253742	DIO3	0.15	0.14	0.22	0.55	0.54	0.92	2.02484	0.00722348	14	101560139	101563452
ENSG00000253743	ADGRF5	0.02	0	0.04	0.08	0.35	0.14	2.93663	0.0073612	6	46852522	46954943
ENSG00000253744	PDE3A	0.06	0.06	0.11	0	0	0.01	-4.3754	0.00740554	12	20368537	20688583
ENSG00000253745	LHX6	0.85	1.18	0.46	0	0.11	0.02	-2.71066	0.00742481	9	122202577	122229626
ENSG00000253746	MMP19	0.33	0.18	0	0.68	0.87	0.68	2.1147	0.00747355	12	55835433	55842966
ENSG00000253747	SLFN11	0.04	0	0.08	0.19	0.2	0.69	3.13873	0.00752395	17	35350305	35373701
ENSG00000253748	GABRQ	0	0	0	0.01	0.08	0.08	4.97818	0.00759804	X	152637895	152657542
ENSG00000253749	LRP1B	0	0	0	0.02	0.08	0.11	5.01619	0.00759971	2	140231423	142131016
ENSG00000253750	CILP2	0.01	0.06	0.19	0.49	0.26	0.29	2.13802	0.00763107	19	19538248	19546659
ENSG00000253752	IGKC	2.65	0	2.2	0	0	0	-5.10891	0.00767292	2	88857161	88857683
ENSG00000253754	C1QL3	0.67	0.63	0.52	0.1	0.16	0.17	-1.95511	0.00774459	10	16513734	16521879
ENSG00000253755	LINC02432	0.38	0.4	1.07	0.19	0	0.11	-3.71962	0.0078533	4	141302910	141357096
ENSG00000253756	ZNF793-AS1	0.07	0.75	0.21	1.85	1.8	1.48	2.53359	0.00800168	19	37497159	37507122
ENSG00000253759	DYSF	0.6	0.32	1.16	0.59	0.42	0.76	1.27377	0.0081131	2	71453561	71686763
ENSG00000253760	CATSPER1	1.11	0.93	0.61	2.46	2.75	1.22	1.44888	0.00812431	11	66016752	66026479
ENSG00000253762	CDKN2B	0	0	0	0.1	0.21	0.32	4.87863	0.00814335	9	22002903	22009305
ENSG00000253763	TCL6	0.85	1.16	1.4	0.37	0.09	0	-2.83822	0.0081551	14	95650498	95679833
ENSG00000253764	PDLIM4	1.77	2.8	4.69	0.19	1.7	2.99	-1.60019	0.00816768	5	132257696	132273454
ENSG00000253765	KLHL3	0.14	0.47	0.65	0.27	1.62	0.74	1.49444	0.00824993	5	137617500	137736089
ENSG00000253766	GTSF1	0	0	0	0.6	1.22	0.11	4.98071	0.00829107	12	54455950	54473602
ENSG00000253767	CDH10	0	0	0	0.1	0.16	0.15	4.89657	0.00832294	5	24487100	24644978
ENSG00000253768	RANBP17	0	0	0	0.12	0.2	0.27	4.89751	0.00833107	5	170861870	171300015
ENSG00000253770	AOX1	0.19	0.68	0.62	1.28	0.93	1.49	1.46628	0.00855838	2	200586014	200677064
ENSG00000253771	KRT4	0.04	0.05	0	0.54	0.29	0.13	3.8324	0.00859809	12	52806549	52814116
ENSG00000253772	GMPR	0.61	0.46	0.27	0.82	0.5	1.09	2.23789	0.00866563	6	16238587	16295549
ENSG00000253773	GCNT1	0.02	0.03	0	0.54	1.43	0.51	3.03706	0.00874135	9	76419850	76651203
ENSG00000253774	NDNF	0	0	0	0.08	0.34	0.6	4.84359	0.00890458	4	121035613	121073021
ENSG00000253775	C6orf141	0.4	0.53	1.18	0.09	0	0	-3.71512	0.00891902	6	49550666	49561907
ENSG00000253776	BANK1	0.47	1.19	0.73	0.38	0.14	0.59	-1.70153	0.00895196	4	101411286	102074812
ENSG00000253777	CKMT1A	0.42	0.09	0.99	1.53	1	2.31	1.91429	0.00906177	15	43692886	43699222
ENSG00000253778	FBLL1	0.79	0.36	0.13	1.7	1.59	0.91	1.85204	0.00918883	5	168529305	168530634
ENSG00000253779	LARGE1	0.04	0	0.02	0.29	0.09	0.18	3.3556	0.00924441	22	33162226	33922841
ENSG00000253780	CXCL3	0.41	1.38	0.91	2.28	2.06	2.02	1.50106	0.00935162	4	74036589	74038807
ENSG00000253781	C2orf16	0.04	0.05	0.04	0.09	0.09	0.16	1.48446	0.00941624	2	27537386	27582722
ENSG00000253782	INKA1	0.87	0.4	1.22	1.73	2.77	2.15	1.55362	0.00956058	3	49803261	49805030
ENSG00000253783	MICOS10-NBL1	0.91	0	1.07	2.68	3.49	0.93	1.99016	0.00967495	1	19597067	19656927
ENSG00000253784	CDH17	0.17	0	0.04	0.12	0.3	0.52	2.63534	0.00971579	8	94127162	94217303
ENSG00000253785	TM6SF1	0.44	0.39	0.56	0	0.06	0	-4.26362	0.00978604	15	83107572	83144854
ENSG00000253786	MYRIP	0.15	0.19	0.14	0	0	0.03	-4.24197	0.00982269	3	39808914	40260321
ENSG00000253787	IRF8	0	0	0.1	0.33	0.2	0.12	4.31011	0.00991419	16	85899116	85922606
ENSG00000253789	IFI44	1.48	0.67	1.21	0.08	0.3	0.6	-2.22055	0.0103393	1	78649796	78664078
ENSG00000253790	MEIS1	1.93	0.69	0.6	0.17	0.21	0.7	-1.41046	0.0104277	2	66433452	66573869
ENSG00000253792	LINC01579	0	0.02	0	0.42	1.24	0.16	4.26156	0.0104639	15	93718542	94070898
ENSG00000253793	XAGE1A	0	0	0	3.25	0.06	0.52	4.9596	0.0104948	X	52495808	52500812
ENSG00000253794	IFITM1	0.78	0.75	1.79	3.24	2.99	3.38	1.92593	0.0105012	11	310041	315272
ENSG00000253795	TMEM63C	0.07	0.3	0.13	0.57	1.11	0.37	1.66065	0.0105565	14	77116568	77259495
ENSG00000253796	SAPCD1-AS1	0	0	0.08	1.62	0.91	1.48	4.77176	0.0106812	6	31764310	31765588
ENSG00000253797	IFNLR1	0	0	0.15	0.1	0.36	0.28	3.34006	0.0107083	1	24154168	24187959
ENSG00000253798	FPR1	0.41	0.6	0.52	1.12	1.79	1.14	1.60876	0.0107091	19	51745172	51804115
ENSG00000253799	CENATAC-DT	1.42	1.42	1.63	4.32	2.41	3.23	1.21202	0.0107668	11	118994824	118998004
ENSG00000253800	TOMM40P1	1.98	1.06	1.84	2.19	4.89	3.31	1.22011	0.0107885	14	19267115	19268164
ENSG00000253801	SLC12A5	8.99	2.7	6.39	12.27	15.73	10.68	1.21981	0.0108169	20	46021690	46060150
ENSG00000253802	OR7E15P	0.87	0.33	0.28	0	0	0	-4.76213	0.0109	8	12696307	12697273
ENSG00000253803	MAPK4	0	0	0	0.02	0.16	0.07	4.8702	0.0110365	18	50560087	50731826
ENSG00000253805	SLC4A4	0	0	0	0.12	0.02	0.07	4.79918	0.0111004	4	71062667	71572087
ENSG00000253806	FAM83B	0.2	0.09	0.14	0.29	0.35	0.38	1.34868	0.0111006	6	54846771	54945099
ENSG00000253807	RNA5S7	0	0	0	372.8	0	1135.25	4.54945	0.0111333	1	228623667	228623785
ENSG00000253808	CFAP95	2.83	3.09	2.32	0.15	0.94	1.07	-1.99916	0.0112341	9	69820817	69906227
ENSG00000253809	NEDD8-MDP1	0.93	0.72	0.72	3.74	1.96	1.94	1.94449	0.0114259	14	24213955	24232352
ENSG00000253810	RAPGEF5	0.51	0.69	0.8	0.13	0.07	0.68	-1.41304	0.0115223	7	22118236	22357154
ENSG00000253811	WNK4	0.27	0.15	0.06	0.3	0.42	0.69	1.68307	0.0115372	17	42780610	42797066
ENSG00000253813	COBL	0.07	0	0.11	0.16	0.39	0.84	2.29135	0.0115865	7	51016212	51316818
ENSG00000253814	PDGFRL	0.05	0.47	0.5	1.05	0.68	0.9	2.28736	0.0115911	8	17576433	17644071
ENSG00000253816	ZRSR2P1	1.07	1.85	2.08	0.81	0.43	0.42	-1.47919	0.0116258	5	112891610	112893079
ENSG00000253817	PPP5D1P	0.57	0.03	0.13	1.19	0.75	1.3	2.38375	0.0116363	19	46480788	46601200
ENSG00000253818	IGF2-AS	0	0.28	0.17	0.61	0.44	0.57	2.3205	0.0116969	11	2140501	2148666
ENSG00000253819	ACVRL1	0.17	0	0.02	1.25	0.01	1.41	3.84481	0.0118017	12	51906908	51923361
ENSG00000253820	LINC02582	0.38	0.16	0.07	0.79	0.89	0.89	2.10737	0.0118265	18	73324941	73349879
ENSG00000253821	BNIP3P17	0	0	0	0.64	0.87	1.26	4.74309	0.0118778	19	20221869	20222463
ENSG00000253822	PKIA	0	0	0	0.38	0.12	0.39	4.75202	0.0118865	8	78516340	78605267
ENSG00000253823	ISL2	0	0	0	0.37	0.15	0.31	4.75202	0.0118865	15	76336773	76342475
ENSG00000253824	FRAT1	0.07	0.26	0.37	0.77	0.79	0.67	1.6603	0.0119264	10	97319271	97321915
ENSG00000253825	TMIE	0.08	0	0	0.4	0.42	0.31	3.75502	0.0120152	3	46694528	46710886
ENSG00000253826	CCDC89	0	0.07	0.07	0.26	0.38	0.27	2.92932	0.0121037	11	85683848	85686195
ENSG00000253828	PCDHGA3	0	0	0	0.09	0	0.16	5.00375	0.0121942	5	141343829	141512975
ENSG00000253829	CPM	1.42	0.41	0.06	0.75	0.59	0.66	1.40148	0.0122485	12	68842197	68971570
ENSG00000253831	NRBF2P6	1.81	3.23	3.39	0.68	1.12	0.02	-2.00998	0.0122669	2	232343116	232343903
ENSG00000253832	TMEM40	0.72	1.19	0.42	1.17	1.49	1.83	1.43829	0.0123133	3	12733528	12769457
ENSG00000253833	ERVMER34-1	0.09	0.22	0.39	0	0.05	0.02	-3.3031	0.0123515	4	52722618	52751586
ENSG00000253834	GPR37	0.11	0.08	0.14	0.49	0.17	0.27	1.64566	0.0125063	7	124743885	124765792
ENSG00000253836	NAT1	1.73	2.13	1.77	0.75	0.91	0.9	-1.22621	0.0125187	8	18170477	18223689
ENSG00000253837	SDK2	0.94	0.09	0.03	0.12	0.24	0.17	1.75744	0.0126975	17	73334384	73644445
ENSG00000253838	TUBA3FP	0.65	0.57	0.47	1.49	1.35	1.02	1.24779	0.0129812	22	21008193	21014292
ENSG00000253840	TNFSF10	0.95	0.46	0.63	0	0.15	0.18	-2.46233	0.0131793	3	172505508	172523475
ENSG00000253841	NUP153-AS1	1.52	0.99	1.33	3.97	2.02	2.02	1.20341	0.0132508	6	17706094	17707344
ENSG00000253842	OSR1	0.04	0	0.82	2.36	2.68	1.35	3.35434	0.0133525	2	19351485	19358623
ENSG00000253843	PDE2A	0.38	0.22	0.84	0.44	0.92	1.51	2.02644	0.0134193	11	72576141	72674591
ENSG00000253844	LURAP1	0.19	0.39	0.51	0	0.04	0.04	-3.60983	0.0134989	1	46203334	46221256
ENSG00000253845	SYPL2	0.03	0.16	0.06	0.24	0.33	0.33	2.02247	0.0135031	1	109466546	109482134
ENSG00000253846	EPHA5-AS1	0	0	0.27	0.8	1.5	0.67	3.0683	0.0136042	4	65669961	65698029
ENSG00000253848	HAPLN1	0	0	0	0.41	1.56	0.2	4.78178	0.013624	5	83637805	83720855
ENSG00000253849	ST8SIA6	0.1	0.05	0.12	0	0.01	0	-4.14846	0.0136915	10	17315421	17454595
ENSG00000253851	TMCC3	0.27	0.1	0.22	0.74	0.54	0.43	1.29242	0.013722	12	94567122	94650557
ENSG00000253852	CST4	0	0	0	0.27	0.82	0.7	4.71472	0.0137509	20	23685640	23689038
ENSG00000253853	MAGEC2	0	0	0	0.08	0.23	0.2	4.71472	0.0137509	X	142202342	142205290
ENSG00000253854	CCDC3	0.02	0.03	0	0.14	0.23	0.23	3.60095	0.0138344	10	12896625	13099652
ENSG00000253855	KSR2	0.11	0.04	0.08	0.13	0.13	0.14	1.21311	0.013937	12	117453012	117968990
ENSG00000253857	HLA-DPA1	0.04	0	0.25	0.3	0.36	0.83	3.70988	0.0139665	6	33064569	33080775
ENSG00000253858	PTGER1	0.34	0.4	0.12	1.35	0.94	0.61	1.91141	0.01415	19	14472466	14475354
ENSG00000253859	MIR3667HG	0	0	0	0.37	0.16	0.26	4.68586	0.0143854	22	49414524	49657542
ENSG00000253860	OLR1	0.08	0.14	0.03	0.25	0.51	0.86	2.57082	0.0145756	12	10158301	10172138
ENSG00000253861	IL4I1	0.59	0.3	0.27	0.98	1.03	1.32	1.49842	0.0146027	19	49889654	49929539
ENSG00000253862	HCRTR2	0	0	0	0.2	0.14	0.21	4.6659	0.0146206	6	55106460	55282617
ENSG00000253865	FAM124A	0	0	0	0.16	0.11	0.07	4.67648	0.0147088	13	51222334	51284239
ENSG00000253866	RIMBP3C	0	0.03	0.04	0.16	0.08	0.13	2.70357	0.0148635	22	21545666	21551461
ENSG00000253868	RPL7AP45	6.5	7.25	5.93	1.38	3.68	1.99	-1.31034	0.0149935	9	41479960	41480548
ENSG00000253869	CNTLN	0	0	0	0.1	0.04	0.07	4.65532	0.0150004	9	17134982	17503923
ENSG00000253870	KRTAP5-AS1	0	0	0	0.37	0.19	0.53	4.65532	0.0150004	11	1571353	1599184
ENSG00000253871	CATSPER2	1.25	1.57	1.25	1	0.83	1.65	1.35535	0.0150998	15	43628503	43668118
ENSG00000253872	NEPRO-AS1	0.09	0	0.03	0.41	0.62	0.55	2.83034	0.0151367	3	113019468	113184377
ENSG00000253873	SLC22A17	0.36	0.16	0.39	1.03	0.69	0.81	1.56625	0.0151628	14	23346314	23352912
ENSG00000253874	TMTC1	0.11	0.02	0.03	0.06	0.18	0.17	2.36468	0.0152283	12	29500840	29784759
ENSG00000253875	PNPLA4	0	0	0	0.67	0.24	0.14	4.65644	0.0152427	X	7898247	7927739
ENSG00000253877	KLHDC9	0.3	0	0.38	1.85	1.57	0.78	2.27434	0.0152431	1	161098361	161100346
ENSG00000253879	PLA2G4A	0.02	0.06	0.03	0.37	0.13	0.19	2.86774	0.0153142	1	186828949	186988981
ENSG00000253880	PAGE5	0	0	0	0.86	0.92	0.73	4.64578	0.0153451	X	55220346	55224108
ENSG00000253881	SEC14L4	0.3	0.38	0.46	0.05	0.13	0.03	-2.39464	0.0154727	22	30488902	30505711
ENSG00000253882	RARA-AS1	0.3	0.25	0.05	1.1	0.73	0.32	2.03642	0.0154875	17	40340867	40343136
ENSG00000253883	ITGA9-AS1	3.93	3.48	2.72	0.26	1.1	0.9	-1.42842	0.0155168	3	37693655	37861802
ENSG00000253884	IL11	0.75	0.51	1.01	3.52	2.19	0.86	1.30784	0.0156046	19	55364382	55370463
ENSG00000253885	RBP4	0.21	0	0.36	0.59	1.69	0.71	2.66954	0.0156483	10	93591687	93601744
ENSG00000253886	CREB3L3	0.02	0	0	0.09	0.2	0.4	4.12655	0.0160084	19	4153631	4173054
ENSG00000253887	CCNO	1.36	1.17	1.9	0.55	0.55	0.46	-1.33497	0.0161146	5	55231152	55233608
ENSG00000253888	IQCJ-SCHIP1-AS1	0	0	0	0.74	0.64	1.81	4.65424	0.0161445	3	159765387	159768612
ENSG00000253889	SMG1P4	0	0	0	0.05	0.04	0.13	4.65424	0.0161445	16	21879338	21916024
ENSG00000253891	CYP4X1	0	0	0	0.14	0.17	0.11	4.63616	0.0161927	1	47023669	47050751
ENSG00000253892	FRRS1L	0.44	0.13	0.21	0.02	0.05	0.03	-2.00796	0.0162293	9	109130293	109167249
ENSG00000253893	RN7SL566P	0	0	0	7.26	0.83	3.82	4.726	0.0162517	19	39369153	39369448
ENSG00000253894	NUP62CL	4.06	3.35	2.89	0.68	0.9	1.11	-1.31108	0.0164069	X	107123427	107206433
ENSG00000253895	CEACAM6	0.73	1.04	0.62	0.26	0.3	0.27	-1.37351	0.0164748	19	41750977	41772211
ENSG00000253896	MTMR7	0.36	0.35	0.5	0	0.12	0.2	-1.75284	0.0167659	8	17296794	17413528
ENSG00000253897	NUTM2G	0.47	0.69	0.67	0.22	0.16	0.22	-1.49957	0.0168786	9	96928310	96940253
ENSG00000253898	MSI1	0.3	0.61	0.13	1.57	0.23	0.97	1.6613	0.0169907	12	120341330	120369164
ENSG00000253899	PSMB8-AS1	0.27	0.72	0.19	0.8	1.45	0.82	1.92629	0.0171591	6	32844078	32846500
ENSG00000253900	XAGE1B	0	0.35	0	0.62	2.09	2.11	4.11861	0.017213	X	52512077	52520803
ENSG00000253901	SH3GL3	0	0	0	0.37	0.33	0	4.85608	0.0173276	15	83447228	83618743
ENSG00000253903	SGPP2	0.19	0.15	0.1	0.35	0.35	0.35	1.36731	0.017401	2	222424543	222562621
ENSG00000253906	RSAD2	0.11	0.08	0.09	0	0	0	-4.55127	0.0174396	2	6865557	6898239
ENSG00000253907	ZNF204P	0.96	1.2	0.35	0	0.3	0.22	-2.17541	0.0175661	6	27358252	27359854
ENSG00000253908	KCNQ1	0.06	0.09	0	0.29	0.8	0.38	2.5096	0.0176961	11	2444684	2849105
ENSG00000253910	C2	0.4	0.35	0.42	0.53	0.79	0.61	2.01967	0.0177944	6	31897785	31945673
ENSG00000253911	HIF1A-AS1	0	0	0	0.34	0.07	0.71	4.68413	0.0179038	14	61680723	61695892
ENSG00000253912	PCDHGA12	0.16	0.33	0.25	0	0.11	0	-2.44895	0.018037	5	141430507	141512975
ENSG00000253913	LRRC4	0.16	0.14	0.1	0.25	0.28	0.58	1.546	0.0180395	7	128027071	128032107
ENSG00000253915	XKR9	0.24	0.1	0.05	0.2	0.7	0.55	1.80822	0.0181928	8	70669339	70790371
ENSG00000253916	CACNB4	0.04	0.05	0.04	0.79	0.08	0.48	2.72298	0.0182213	2	151832771	152099167
ENSG00000253917	ZNF503-AS2	0.19	0	0.48	1.12	0.97	0.96	2.14016	0.0182679	10	75401519	75408982
ENSG00000253919	ZNF536	0.02	0	0	0.18	0.13	0.09	4.10433	0.0184897	19	30224891	30713586
ENSG00000253920	ANKRD20A1	3.71	1.74	3.11	0.72	0.41	1.11	-1.32226	0.0185622	9	67832765	67920552
ENSG00000253921	CYP4F29P	0.38	0.76	1.45	2.33	2.19	1.9	1.36292	0.0189582	21	13843133	13848364
ENSG00000253923	PCDHGA2	0	0	0	0.16	0	0.05	4.86772	0.0190102	5	141338760	141512975
ENSG00000253924	ATP6V0D2	0	0.04	0.13	0.55	0.24	0.17	2.73353	0.0190754	8	85987323	86154225
ENSG00000253925	CFL1P5	1.51	1.52	0.53	0	0	0	-4.54892	0.0191206	5	69313371	69313872
ENSG00000253926	CCDC39	0.45	0.49	0.28	0	0.11	0.23	-1.98237	0.0191749	3	180602858	180684942
ENSG00000253927	AADACP1	0.17	0.08	0.07	0.47	0.72	0.62	2.60511	0.019362	3	151770396	151784945
ENSG00000253930	TMEM168	0	0	0.01	0.37	0.22	0.12	4.05121	0.019628	7	112762377	112790423
ENSG00000253931	LINC02603	0.18	0.28	0.09	0.46	0.71	1.27	2.23592	0.0198109	9	94176492	94259545
ENSG00000253932	UGT3A2	0	0	0	0.19	0.28	0.1	4.5944	0.0199403	5	36035021	36071358
ENSG00000253934	GOLGA8T	0.1	0.19	0.2	0.02	0	0.04	-2.58235	0.0200109	15	30135051	30148748
ENSG00000253935	SDC2	0.37	0.96	1.12	1.32	2.15	1.69	1.26411	0.0200209	8	96493813	96611790
ENSG00000253936	PSG1	0.04	0.24	0	0.75	0.23	0.42	3.47235	0.0203596	19	42866464	42879822
ENSG00000253937	HLA-DQB1	0.05	0	0.25	0.32	0.34	0.68	3.10319	0.0204892	6	32659467	32668383
ENSG00000253939	NSUN7	0.18	0.05	0.22	0	0	0	-4.57053	0.0205415	4	40749925	40811184
ENSG00000253940	SLITRK3	0	0	0	0.07	0.06	0.07	4.54021	0.0205599	3	165186720	165197109
ENSG00000253941	GAS7	0	0	0.02	0.01	0.16	0.44	4.10305	0.0205912	17	9910606	10198606
ENSG00000253942	EML2-AS1	0	0	0	0.71	0.38	0.17	4.56321	0.0210187	19	45641494	45642840
ENSG00000253943	ERC2	0	0	0	0.12	0.32	0.46	4.56082	0.0211479	3	55508311	56469095
ENSG00000253944	PSCA	0.66	0.53	1.35	3.22	2.95	1.44	1.54465	0.0213558	8	142670308	142682725
ENSG00000253945	SLC25A39P1	0	0	0.08	0.66	0.35	0.26	4.01836	0.0215164	1	202796030	202797094
ENSG00000253946	NBEAP3	0	0	0	0.37	0.32	0	4.76561	0.0217013	22	15852990	15893942
ENSG00000253947	LINC01694	0.07	0.09	0.08	0.24	0.19	0.24	1.49308	0.0217218	21	45590771	45603088
ENSG00000253948	PPIAP16	0.23	0	0	1.34	1.39	1.4	3.98539	0.0218568	3	57941818	57942304
ENSG00000253949	DPY19L2P3	0.17	0.04	0	0.31	0.42	0.33	2.44946	0.0218801	7	29650227	29742594
ENSG00000253951	NCMAP	0.31	0.13	0.09	0	0.03	0.04	-2.81205	0.0222437	1	24556087	24609328
ENSG00000253952	LINC01116	1.64	2.38	1.35	0.92	0.39	0.68	-1.2846	0.0222479	2	176611437	176637931
ENSG00000253953	LINC00632	0.01	0.04	0.18	0.21	0.18	0.75	1.93435	0.0225046	X	140709562	140793215
ENSG00000253954	HMGB1P3	0.88	1.8	0	0	0	0	-4.71547	0.0225326	2	230515023	230515638
ENSG00000253955	SLCO1B7	0.16	0.26	0.08	0	0	0	-4.48554	0.0226143	12	20962768	21090106
ENSG00000253956	GRAMD1B	0.33	0	0.05	0.09	0.19	0.21	2.84768	0.022762	11	123358428	123627774
ENSG00000253957	AS3MT	0.02	0	0.11	0.34	0.45	0.09	2.72153	0.022768	10	102869470	102901899
ENSG00000253958	EFHC2	0.1	0.08	0.14	0	0	0	-4.46024	0.0228757	X	44147872	44343672
ENSG00000253959	CARS1-AS1	0.59	0.29	0.2	0.77	0.74	0.91	1.2694	0.022888	11	3029009	3041260
ENSG00000253960	TMEM121	0.54	0.74	0.97	1.89	3.45	0.95	1.24478	0.0230739	14	105526583	105530202
ENSG00000253961	CEROX1	0.76	1.16	0.54	1.84	1.92	0.72	1.32742	0.0230995	16	975761	981596
ENSG00000253963	HDX	0.13	0.15	0.08	0.73	0.42	1.78	1.55129	0.0232781	X	84317874	84502479
ENSG00000253964	IRS4-AS1	0	0	0	0.11	0.19	0.34	4.51697	0.0233331	X	108736011	108739223
ENSG00000253965	CCIN	0	0	0	0.16	0.03	0.29	4.5713	0.0234022	9	36169388	36171334
ENSG00000253966	ACTRT3	0.32	0.38	0.48	0.72	1.29	0.9	1.44472	0.0234357	3	169766921	169769561
ENSG00000253967	FFAR1	0.05	0.04	0.07	0	0	0	-4.44377	0.0234723	19	35347902	35353864
ENSG00000253968	AGAP12P	0.48	0.27	0.29	0.96	0.67	0.73	1.31009	0.0234946	10	48009873	48031599
ENSG00000253970	ADGRB3	0	0.03	0	0.06	0.07	0.07	3.96054	0.0235774	6	68635282	69390571
ENSG00000253971	DQX1	0.29	0.3	0.72	0.05	0	0.04	-3.34116	0.02368	2	74518131	74526281
ENSG00000253972	INSIG1-DT	0.25	0.23	0.45	1	1.13	0.46	1.65138	0.0238016	7	155295918	155297541
ENSG00000253973	NAT16	0.04	0	0	0.2	0.15	0.13	3.51666	0.0242072	7	101170496	101180293
ENSG00000253974	CCDC181	0.07	0	0.04	0.29	0.29	0.42	3.0303	0.0242798	1	169394870	169460669
ENSG00000253975	MYCBPAP	0.82	0.7	2	0.37	0.74	0.78	-1.34709	0.0244442	17	50508425	50531501
ENSG00000253976	FNDC1	0	0	0	0.02	0.06	0.05	4.49582	0.0244527	6	159169400	159272108
ENSG00000253977	SPDYC	0	0	0	0.17	0.14	0.71	4.53785	0.0245598	11	65170233	65173374
ENSG00000253978	AMY2B	0	0	0.04	0	0.27	0.35	4.20238	0.0247418	1	103553815	103579534
ENSG00000253979	UFSP1	0.69	0.31	0.46	1.81	1.3	1.13	1.67934	0.0249224	7	100888721	100889715
ENSG00000253980	CNRIP1	0.05	0	0	0.45	0.41	0	4.18117	0.0250273	2	68284171	68320051
ENSG00000253981	IKZF3	0.12	0.06	0.11	0.15	0.44	0.27	1.36378	0.0256699	17	39757718	39864312
ENSG00000253982	NACAD	0.07	0.1	0.02	0.18	0.18	0.28	1.85182	0.0261397	7	45080437	45088969
ENSG00000253983	RNF150	0	0.02	0	0.07	0.01	0.06	3.46294	0.0261872	4	140859807	141212877
ENSG00000253985	HOXA4	0	0	0	0.56	0.39	0	4.68969	0.0264618	7	27128507	27130780
ENSG00000253986	C2orf72	0.83	0.66	0.51	0.24	0.63	0.12	-1.3093	0.0266314	2	231037523	231049719
ENSG00000253988	TTC3P1	0.32	0.16	0.26	0.04	0.08	0.12	-1.53032	0.0266828	X	75740831	75746911
ENSG00000253989	ESPNL	0.71	0.27	0.17	0.62	0.48	0.65	1.27665	0.0266982	2	238100340	238133287
ENSG00000253991	CDH4	0.03	0.04	0.02	0.19	0.05	0.11	2.19102	0.0267345	20	61252261	61940617
ENSG00000253992	LINC00921	0.1	0.22	0.06	0.3	0.41	0.65	1.86752	0.0269292	16	3263743	3269151
ENSG00000253993	TMEM151B	0.01	0.02	0.12	0.09	0.29	0.75	2.40343	0.0269422	6	44270450	44307506
ENSG00000253994	PLTP	0.67	0.24	0.58	1.06	1.25	0.76	1.39243	0.0269479	20	45898621	45912155
ENSG00000253995	NSRP1P1	0	0.05	0	0.43	0.08	0.2	3.9602	0.0269617	1	77847110	77848802
ENSG00000253997	CRISPLD1	0	0	0	0.02	0.06	1.2	4.50495	0.027007	8	74984505	75034558
ENSG00000253998	ARMH4	0.3	0	0.23	0.46	0.27	0.27	2.02496	0.0270361	14	57999735	58298139
ENSG00000253999	NKX6-2	0.35	0.28	0.56	0.06	0.07	0.03	-2.30475	0.027106	10	132783179	132786147
ENSG00000254000	GRB7	0.12	0	0	0.27	0.51	0.15	3.48657	0.0271191	17	39737927	39747291
ENSG00000254001	NDP	0.31	0.21	0.23	0.05	0	0	-3.85173	0.0272086	X	43948776	43973395
ENSG00000254002	MSC-AS1	0	0	0	0.02	0.16	0.7	4.49429	0.0272116	8	71828167	72118393
ENSG00000254003	PEG13	0.01	0	0	0.03	0.02	0.1	3.98271	0.0272126	8	140092781	140100553
ENSG00000254004	ZNF223	0.8	0.15	0.63	0.46	0.41	2.06	1.51832	0.0272805	19	44051367	44067999
ENSG00000254006	ACOT4	1.08	0.31	0.25	0.12	0	0.12	-2.76105	0.0273293	14	73591873	73595766
ENSG00000254007	DNAJC9-AS1	0.77	0.18	0.13	1.82	1.26	1.35	2.15773	0.0274101	10	73252791	73254349
ENSG00000254008	IQGAP2	0.07	0.13	0.31	0.18	0.2	1.43	1.81896	0.0274271	5	76403285	76708132
ENSG00000254009	ZNF439	0.31	0.33	0.35	0.66	0.51	0.98	1.27791	0.0276117	19	11848726	11883750
ENSG00000254011	ZCWPW2	0.33	0.86	0.25	0.16	0.12	0.11	-1.69853	0.028272	3	28348721	28538122
ENSG00000254012	ZNF423	0	0	0	0.67	0.04	0.04	4.45124	0.0282811	16	49487524	49857919
ENSG00000254013	APCDD1	0	0	0	0.54	0.1	0.04	4.45124	0.0282811	18	10454635	10489949
ENSG00000254014	UBQLNL	0.12	0.15	0.1	0.25	0.52	0.52	1.88999	0.0283434	11	5514393	5518431
ENSG00000254015	HNRNPA1P7	0	0	0	0	0.76	0.34	4.66278	0.0284211	18	32412214	32413176
ENSG00000254016	ITGA4	0	0	0	0.09	0.12	0.19	4.4747	0.0284485	2	181457202	181538940
ENSG00000254017	FAM13A-AS1	0.05	0.04	0.03	0.07	0.25	0.18	2.64913	0.0287216	4	88709298	88730103
ENSG00000254019	GRK1	0.06	0.03	0.11	0.19	0.47	0.24	2.0545	0.028734	13	113667219	113737736
ENSG00000254020	HSFX1	0	0.23	0.24	0.56	0.57	0.5	1.98727	0.0288228	X	149774068	149776867
ENSG00000254021	NKX6-1	0.05	0	0.02	0.19	0.09	0.29	2.77506	0.0288636	4	84491985	84499292
ENSG00000254023	AQP3	1.47	1.19	1.31	0.39	0.69	0.36	-1.20817	0.0288711	9	33441156	33447596
ENSG00000254024	ANKRD18EP	0.06	0	0	0	0.32	0.46	3.37765	0.0289862	6	39110321	39112952
ENSG00000254025	LBX1-AS1	0	0	0	0.07	0.15	0.15	4.41382	0.0291767	10	101229577	101270148
ENSG00000254026	OTUD7A	0	0	0	0.1	0.01	0.05	4.48588	0.0294234	15	31475398	31870789
ENSG00000254027	RPL13AP5	0.3	0	2.33	0	0	0	-4.66152	0.0295026	10	96750288	96750899
ENSG00000254028	RXFP4	0	0.07	0.06	0.23	0.57	0.24	3.32705	0.0295733	1	155941638	155943087
ENSG00000254029	POM121L9P	0.23	0.44	0.25	0.14	0.39	0.24	-1.7767	0.0298325	22	24251828	24265525
ENSG00000254030	RPRM	0	0	0	0.17	0.1	0.36	4.4251	0.0299352	2	153477338	153478762
ENSG00000254031	CTAG2	0	0	0	0.39	0.22	0.81	4.4251	0.0299352	X	154651972	154653579
ENSG00000254033	YTHDF3-DT	0.8	0.32	0	1.49	1.73	1.41	2.16194	0.0301331	8	63167725	63168465
ENSG00000254034	CALHM5	0.01	0	0.01	0.02	0.05	0.05	3.34656	0.030752	6	116511639	116524788
ENSG00000254035	ASB16	0.42	0.13	0.12	0.73	0.57	0.59	1.61494	0.0307681	17	44170447	44179084
ENSG00000254036	SPINT1	0.53	1.25	1.69	0.81	0.31	0.21	-1.26969	0.0308763	15	40844018	40858207
ENSG00000254037	CDX2	0.68	0.68	0.18	1.08	1.05	0.31	1.48714	0.0309707	13	27960918	27969315
ENSG00000254038	ARHGDIG	0	0	0.47	0.42	1.5	0.64	3.07775	0.0309793	16	280450	283010
ENSG00000254039	TMEM229B	0.09	0.06	0	0.16	0.29	0.1	2.31822	0.0311225	14	67447084	67533739
ENSG00000254040	ZSCAN10	0	0	0	0.21	0.1	0.18	4.4404	0.031417	16	3088890	3099295
ENSG00000254041	TWIST1	0	0	0	0.67	0	0.47	4.64001	0.0314321	7	19020991	19117636
ENSG00000254042	KARS1P1	0	0	0	0.09	0.15	0.24	4.38978	0.0315252	13	41925598	41927349
ENSG00000254043	SLITRK1	0	0	0	0.03	0.05	0.08	4.38978	0.0315252	13	83877205	83882474
ENSG00000254044	SCN2A	0.05	0.21	0.07	0	0.04	0	-3.34779	0.0318021	2	165194993	165392310
ENSG00000254045	LPAR3	0.04	0	0	0.09	0.15	0.16	3.41135	0.0319625	1	84811602	84893206
ENSG00000254046	CRACDL	0.23	0.02	0.55	0.35	0.16	0.12	2.60333	0.0322836	2	98793846	98936259
ENSG00000254047	SLC12A8	0.17	0.36	0.54	0.67	0.63	0.97	1.48778	0.0323589	3	125082636	125212864
ENSG00000254048	TMEM86A	0	0	0	0.04	0.15	0.02	4.46257	0.0323797	11	18693122	18704785
ENSG00000254049	CYP2D6	0.08	0.17	0.22	0.62	0.37	0.3	2.34187	0.0323915	22	42126499	42130865
ENSG00000254050	ZNF322P1	0	0	0	0	1.01	0	4.89888	0.0324238	9	97198303	97199511
ENSG00000254051	LINC00941	0	0	0	0	0.87	0	4.89888	0.0324238	12	30755167	30802602
ENSG00000254052	CD163L1	0.03	0.07	0.17	0.31	1.06	0.75	1.82775	0.0325366	12	7346685	7479897
ENSG00000254053	RGPD3	0.12	0.13	0.16	0	0.07	0.03	-1.96888	0.0325613	2	106391290	106468413
ENSG00000254054	FEZ1	0.63	1.86	0.43	3.49	1.24	1.77	1.38242	0.0328967	11	125442881	125592568
ENSG00000254055	GAGE12G	0	0	0.03	0	17.5	17.1	8.33716	0.0329114	X	49570400	49577754
ENSG00000254056	RPH3A	0.17	0.06	0.2	0	0.19	0.03	-3.27181	0.0331758	12	112570380	112898881
ENSG00000254057	PTPRO	0	0	0	0.01	0.37	0.05	4.45018	0.0332225	12	15322257	15602175
ENSG00000254060	SP9	0	0	0	0.27	0.06	0	4.60969	0.033413	2	174334954	174338500
ENSG00000254061	LINC02475	0	0.07	0.04	0.38	0.18	0.45	2.89367	0.0334297	4	44016700	44022063
ENSG00000254063	INMT-MINDY4	0.06	0.31	0	0	0	0	-4.57467	0.0334486	7	30752137	30892081
ENSG00000254064	HECW1	0	0	0	0.27	0.61	0.63	4.36664	0.0338549	7	43112629	43566001
ENSG00000254065	GUSBP1	0	0	0.3	0.63	0.48	1.38	3.34413	0.034095	5	21459560	21501826
ENSG00000254066	GFI1	0.11	0.08	0.15	0.36	0.42	1.02	1.9141	0.0344012	1	92473043	92486925
ENSG00000254067	CDK18	0.1	0.17	0.31	0.65	0.54	0.68	1.72685	0.0345094	1	205504596	205532793
ENSG00000254069	MAGEB17	0	0	0.24	0.46	0.64	0.33	2.76259	0.0345388	X	16167481	16171464
ENSG00000254070	SDR16C5	0.03	0.05	0	0.32	0.2	0.09	3.28272	0.0345412	8	56300005	56320776
ENSG00000254073	SLC16A9	0	0.02	0	0.15	0.07	0.04	3.83851	0.0345619	10	59650764	59736002
ENSG00000254075	TMEM200C	0.03	0.05	0.03	0.11	0.09	0.1	1.55526	0.0345917	18	5882072	5895955
ENSG00000254076	LINC02600	0	0	0	0.06	0.08	0.02	4.39236	0.0347144	4	3758748	3763390
ENSG00000254077	MAFB	0	0	0.07	0.15	0.17	0.14	2.95144	0.0350315	20	40685848	40689236
ENSG00000254079	DND1	0.49	1.14	0.21	0	0	0.31	-2.54195	0.0351555	5	140670794	140673576
ENSG00000254080	LINC00649	1.27	0.07	0.42	0.12	2.68	1.77	1.42891	0.0352641	21	33915534	33977703
ENSG00000254081	KCNT2	0.02	0.01	0	0.02	0.39	0.09	3.29728	0.035282	1	196225779	196609225
ENSG00000254083	PRRT4	0	0.14	0.07	0.23	0.33	0.44	2.85706	0.0353302	7	128350325	128361690
ENSG00000254084	CLCA1	0.06	0	0.27	0	0	0	-4.54404	0.0353813	1	86468368	86500259
ENSG00000254086	SPON1	0.22	0.16	0.14	0.49	0.61	0.62	1.4089	0.0354022	11	13962723	14268133
ENSG00000254087	GHR	0.03	0	0	0.2	0.04	0.08	3.41507	0.0355421	5	42423439	42721878
ENSG00000254088	PATE4	0.16	0	0	0.65	0.25	0.49	3.41507	0.0355421	11	125833316	125840072
ENSG00000254089	SCARNA10	0	2.51	0	7.04	0	11.02	3.20459	0.0360359	12	6510222	6510551
ENSG00000254090	NKAPP1	2.05	1.93	1.35	0.44	0.72	0.39	-1.47165	0.0361399	X	120178488	120245284
ENSG00000254091	C1orf21	0	0.07	0.85	0.5	0.17	0.16	2.22527	0.0361675	1	184387029	184629019
ENSG00000254092	MPRIPP1	0.07	0	0	0.32	0.14	0.67	3.81747	0.0367905	3	44579938	44581026
ENSG00000254093	HPCAL4	0.03	0.02	0.03	0.13	0.12	0.12	2.3763	0.0369364	1	39678648	39691485
ENSG00000254094	DACT1	0.16	0	0.08	0.14	0.18	0.38	2.51137	0.0369561	14	58633967	58648321
ENSG00000254095	BARX2	0.2	0.66	0.46	1.12	0.66	1.11	1.28283	0.037118	11	129375848	129452279
ENSG00000254097	PDIA2	0.04	0	0.12	0.98	1.05	0.34	2.63106	0.0371252	16	283164	287215
ENSG00000254098	STPG2-AS1	0	0.04	0.04	0.14	0.24	0.22	3.19738	0.0375062	4	97366681	97491899
ENSG00000254099	HAGLR	0.04	0.06	0.02	0.91	0.2	0.14	2.23195	0.0377366	2	176164051	176188958
ENSG00000254101	TMEM170B	0.03	0.11	0.08	0.11	0.17	0.23	1.34372	0.0377863	6	11537749	11583524
ENSG00000254102	TGFBR3L	0.16	0.69	0.67	3.08	2.94	1.04	1.56307	0.0378863	19	7914830	7919097
ENSG00000254103	VIPR1	0.44	0	0.26	0.56	0.94	0.58	1.97438	0.0379349	3	42489299	42537573
ENSG00000254104	ZNNT1	0.09	0.12	0.08	0.24	0.27	0.41	1.79603	0.0379633	8	101166805	101169629
ENSG00000254105	ADGRL3	0.01	0.01	0.05	0.05	0.12	0.09	2.39026	0.0380524	4	61200326	62078335
ENSG00000254106	RPL7AP16	1.58	0.58	1.51	0.25	0.21	0.26	-2.21643	0.0381148	1	45651039	45651826
ENSG00000254109	CNTN2	0.07	0	0	0.03	0.04	0.48	3.90583	0.0381165	1	205042937	205078289
ENSG00000254111	GRID1	0.31	0.2	0.33	0.09	0.35	0.04	-1.66514	0.0381966	10	85599552	86366795
ENSG00000254112	GOLGA8Q	0.2	0.26	0.63	0.23	0.16	0.38	-1.67178	0.0382205	15	30552050	30565684
ENSG00000254113	NINJ2-AS1	0.16	0.48	0.19	0.55	0.45	1	1.51693	0.0382701	12	630858	664196
ENSG00000254114	CFAP73	0	0.3	0.58	0	0	0.05	-3.96257	0.0385477	12	113149724	113159276
ENSG00000254115	PAK6	0.18	0	0.23	0.2	0.28	0.4	2.45509	0.0385846	15	40217428	40277487
ENSG00000254118	LTBR	0.11	0.1	0.11	0.8	0.9	1.05	2.22178	0.0386136	12	6375045	6391571
ENSG00000254119	SPDEF	0.04	0.05	0.25	0.59	0.32	0.38	2.10871	0.038641	6	34537802	34556333
ENSG00000254120	STAM-DT	0.37	0.33	0.67	0.03	0.2	0.15	-1.72073	0.0387464	10	17641284	17643878
ENSG00000254122	TNFSF4	0	0	0	0.09	0.04	0.09	4.3027	0.0387978	1	173183731	173207331
ENSG00000254123	OLIG2	0	0	0	0.12	0.05	0.1	4.3027	0.0387978	21	33025935	33029196
ENSG00000254124	PCDHA5	0	0	0	0.08	0.03	0.04	4.32993	0.038807	5	140821604	141012347
ENSG00000254126	LINC00484	0	0	0	0.11	0.04	0.05	4.32993	0.038807	9	91159573	91166272
ENSG00000254127	GRID2IP	0	0	0	0.09	0.05	0.05	4.29043	0.0388624	7	6496778	6551461
ENSG00000254129	PROC	1.52	1.12	0.37	0.67	0.04	0.22	-2.25373	0.0388994	2	127418427	127429242
ENSG00000254130	LINC01535	0	0	0.05	0.1	0.21	0.09	3.29067	0.0391555	19	37251867	37265547
ENSG00000254131	PRKCQ	0	0	0	0.12	0.06	0.05	4.30415	0.0391723	10	6427143	6580301
ENSG00000254132	PDE1B	0	0	0	0.17	0.08	0.06	4.30415	0.0391723	12	54549601	54579239
ENSG00000254134	HBQ1	0	0	0	1.16	0.6	0.48	4.30415	0.0391723	16	180459	181179
ENSG00000254135	GJB6	0.15	0.2	0.19	0	0	0	-4.23127	0.0394799	13	20221962	20232365
ENSG00000254136	SEPTIN7-DT	0.21	0.17	0.17	0.43	0.94	0.34	1.50818	0.0394896	7	35751856	35800949
ENSG00000254138	MSR1	0	0.03	0.04	0.29	0.84	0.56	2.82472	0.0400757	8	16107878	16567490
ENSG00000254139	SH2D2A	0.25	0.52	0.15	0.95	0.8	0.21	2.25494	0.0401287	1	156806243	156816848
ENSG00000254141	NRL	1.11	0.93	0.27	1.15	1.02	1.43	1.23054	0.040198	14	24078662	24115010
ENSG00000254143	PDC-AS1	0.07	0.37	0.39	0	0.02	0.03	-3.21662	0.0405415	1	186423481	186521147
ENSG00000254145	TRPC3	0	0	0	0.12	0.01	0.02	4.35581	0.0406554	4	121874481	121952060
ENSG00000254146	PCDHB1-AS1	0.31	0.1	0.1	0.85	0.22	0.49	1.84208	0.040743	5	141046260	141096402
ENSG00000254150	NSA2P1	0	0	0	0.37	0.42	0.38	4.26428	0.040976	1	203656969	203657760
ENSG00000254151	CERKL	0.62	0.52	1.12	0.05	0.17	0.12	-1.5867	0.0412811	2	181535041	181680665
ENSG00000254152	SNX18P7	4.53	2	5.42	1.03	1.17	2.13	-1.3361	0.0412971	9	33576380	33577014
ENSG00000254153	CYP39A1	0	0	0	0.06	0.21	0.04	4.34246	0.0414602	6	46549580	46652830
ENSG00000254154	NCALD	0	0	0	0.09	0.14	0.23	4.34246	0.0414602	8	101686542	102124907
ENSG00000254156	S100P	1	0.69	0.9	1.43	5.21	2.39	1.98215	0.0415491	4	6693878	6697170
ENSG00000254157	YPEL2	0.01	0.73	0.12	0.18	0.38	0.16	1.83594	0.042048	17	59331655	59401729
ENSG00000254158	IMPDH1P6	0.18	0.37	0.07	0	0	0	-4.26409	0.04214	8	123400582	123402095
ENSG00000254160	SYTL4	0	0.08	0	0.08	0.31	0.08	3.21301	0.0423057	X	100671783	100732123
ENSG00000254161	LINC01515	0.12	0.19	0.35	0.23	0.61	0.92	1.94252	0.0423548	10	65570338	65880289
ENSG00000254162	PSMC1P1	5.35	2.02	6.91	0.04	1.7	1.09	-2.18002	0.0425022	3	68635705	68637024
ENSG00000254163	KLF7-IT1	1.81	1.14	1.5	0	0.56	0.17	-2.41393	0.0425714	2	207120884	207122044
ENSG00000254164	ZNF280B	0	0.05	0	0.12	0.11	0.1	3.17779	0.0428134	22	22484421	22508742
ENSG00000254165	SGCA	0.37	2.02	1.14	0	0	0.55	-3.21378	0.0429387	17	50164214	50175928
ENSG00000254166	GPR156	0.03	0	0	0.11	0.19	0.05	3.71404	0.0430324	3	120164645	120285222
ENSG00000254167	NKX2-2	0	0	0	0.09	0.12	0.16	4.25028	0.0431373	20	21511017	21514064
ENSG00000254170	RN7SL4P	3.57	1.97	0	12.41	1.16	13.95	2.47702	0.0431599	3	15738515	15738809
ENSG00000254171	DLX5	0	0	0	0.35	0.28	0.09	4.29208	0.0431829	7	97020396	97024950
ENSG00000254172	NKX2-1	0	0	0	0.18	0.12	0.04	4.29208	0.0431829	14	36516392	36521149
ENSG00000254174	ODCP	0.12	0.17	0.1	0.3	0.46	0.66	1.98278	0.0432999	7	129028889	129030527
ENSG00000254175	PCDHB10	0.04	0.04	0.16	0	0	0	-4.23719	0.043377	5	141192353	141195647
ENSG00000254176	ELAPOR1	0.1	0.1	0.1	0.18	0.2	0.29	1.27655	0.0435225	1	109113679	109206781
ENSG00000254177	FRMD4B	0.25	0.01	0.26	0.22	0.06	0.1	2.37399	0.0438982	3	69168782	69542583
ENSG00000254178	SLC22A15	0.03	0	0	0.13	0.05	0.14	3.28959	0.0439186	1	115976513	116070054
ENSG00000254180	FGF18	0.03	0.04	0.04	0.16	0.23	0.32	2.74134	0.0439399	5	171419647	171457626
ENSG00000254181	PDZRN3	0	0	0	0.25	0	0.77	4.46121	0.0439918	3	73382431	73624941
ENSG00000254182	MAFA	0.02	0.06	0	0.26	0.05	0.26	2.84872	0.044017	8	143419182	143430732
ENSG00000254183	EVA1A	1.06	0.61	1.71	0.81	0.38	1.3	-1.5952	0.0441002	2	75469302	75569722
ENSG00000254185	KRT18P31	0.38	0.52	0.46	0	0.11	0.07	-2.76621	0.0441501	5	36885206	36886497
ENSG00000254186	SKAP1	0.75	0.6	0.67	0.15	0.19	0.15	-2.20961	0.0442863	17	48133442	48430275
ENSG00000254187	VAV3	0	0	0	0.18	0.33	0	4.45411	0.0445596	1	107571161	107965180
ENSG00000254189	BTC	0.05	0.07	0.18	0.11	0.17	0.38	2.34494	0.0451149	4	74744759	74794523
ENSG00000254190	TSLP	0.11	0	0.06	0.29	0.29	0.2	2.28533	0.0451229	5	111070062	111078026
ENSG00000254192	AKR1E2	0.48	0.18	0.22	0	0	0	-4.23676	0.0451615	10	4786629	4848062
ENSG00000254193	LINC02301	0.21	0.39	0.34	0	0.05	0	-3.63191	0.0455323	14	82642600	82746664
ENSG00000254194	SRSF12	0.05	0	0	0.04	0.33	0.45	2.9827	0.0455601	6	89095959	89118071
ENSG00000254195	SLC2A9	0.4	1.15	0.08	0.63	1.43	1.67	1.6918	0.0455732	4	9771153	10054936
ENSG00000254197	MTMR8	0.43	0.78	0.97	0.09	0.47	0.09	-1.71794	0.0463944	X	64268081	64395452
ENSG00000254198	MUC4	0	0	0	0.04	0.04	0.03	4.28779	0.0463962	3	195746765	195811973
ENSG00000254200	ALKAL1	0	0	0	0.15	0.06	0.55	4.28779	0.0463962	8	52534037	52565430
ENSG00000254201	OBSCN-AS1	0.13	0.1	0.76	0.58	1.02	0.98	1.62903	0.0466789	1	228203503	228213664
ENSG00000254202	SSTR5	0.14	0.13	0.2	0.46	0.34	0.42	1.48664	0.0467528	16	1072747	1081454
ENSG00000254203	TRMT9B	0.13	0.12	0.16	0	0.19	0.02	-2.33201	0.0469336	8	12945642	13031503
ENSG00000254204	TMEM14EP	1.29	0.07	0.13	3.65	0.66	2.34	1.88918	0.0472654	3	152339695	152340990
ENSG00000254205	RAET1G	2.78	1.23	1.02	1.08	0.31	0.46	-1.47335	0.047388	6	149916878	149923121
ENSG00000254206	TRPM2	0.03	0	0.42	0.19	0.54	0.22	2.20566	0.0477491	21	44350163	44443081
ENSG00000254207	FMR1NB	0	0	0	0.18	0.45	0.43	4.22469	0.0478009	X	147981337	148026665
ENSG00000254208	MYO3B	0	0	0	0.02	0.04	0.08	4.24862	0.0478972	2	170178145	170655171
ENSG00000254209	TNFSF13B	0	0	0	0.03	0.07	0.18	4.24862	0.0478972	13	108251240	108308484
ENSG00000254211	GAL3ST1	0	0.48	0.04	1.44	0.37	0.2	2.40002	0.0481008	22	30554635	30574665
ENSG00000254212	FAM47E-STBD1	0	0	0	0.05	0.2	0	4.44964	0.0481382	4	76251721	76311129
ENSG00000254213	FAM189A1	0	0	0.12	0.13	0.15	0.05	3.20861	0.0481898	15	29120252	29570979
ENSG00000254215	SH3TC2	0.04	0.28	0.23	0.23	0.39	0.6	1.25446	0.0486803	5	148923639	149063163
ENSG00000254216	PLCH1	0.01	0	0	0.02	0.05	0.13	3.66287	0.0489256	3	155375580	155745071
ENSG00000254219	GLDN	0.13	0	0.12	0.35	0.52	0.81	1.72419	0.0490613	15	51341655	51408005
ENSG00000254220	PPP1R32	0.13	0	0.42	0.92	0.38	1.04	2.2468	0.0491211	11	61481120	61490931
ENSG00000254221	SLC66A1L	0.17	0.8	0.4	0.54	1.53	1.81	1.69799	0.0496592	3	157543246	157677749
